# Supplementary material for: Deciphering novel TCF4-driven mechanisms underlying a common triplet repeat expansion-mediated disease
Source: PLoS Genet. 2024 May 7;20(5):e1011230. doi: 10.1371/journal.pgen.1011230 (PMC11101122; doi:10.1371/journal.pgen.1011230)
Supplement: S9 Table — (XLSX) [file pgen.1011230.s012.xlsx]

## Sheet: Sheet1
PWC1_gene	PWC1_shrunkLFC	PWC2_gene	PWC2_shrunkLFC	PWC3_gene	PWC3_shrunkLFC	broadlyPWC1_gene	broadlyPWC1_shrunkLFC	commonFECD_gene	commonFECD_shrunkLFC_PWC1
ENSG00000213443	-10.6782	ENSG00000180015	-9.58221	ENSG00000282416	8.26193	ENSG00000000003	-1.26718	ENSG00000001461	-0.620483
ENSG00000232258	-9.44979	ENSG00000213443	9.49585	ENSG00000227769	8.25802	ENSG00000000971	-0.466572	ENSG00000001617	1.1896
ENSG00000178715	9.18062	ENSG00000282416	8.89868	ENSG00000204287	7.68218	ENSG00000001460	-0.579383	ENSG00000002586	0.562814
ENSG00000180015	8.61706	ENSG00000227769	7.44137	ENSG00000229544	6.57961	ENSG00000002919	0.303703	ENSG00000002834	0.887274
ENSG00000204287	8.24086	ENSG00000138083	6.78853	ENSG00000207561	-6.27793	ENSG00000002933	-0.159332	ENSG00000003249	-0.76548
ENSG00000205835	7.97474	ENSG00000232258	6.31088	ENSG00000167494	-6.26704	ENSG00000003096	1.7241	ENSG00000007174	-1.8453
ENSG00000143167	-7.49272	ENSG00000124882	-5.69492	ENSG00000109158	-5.87313	ENSG00000003400	-1.06794	ENSG00000007402	-1.7719
ENSG00000280208	7.26669	ENSG00000251011	-5.59239	ENSG00000144355	5.54995	ENSG00000003436	1.59005	ENSG00000008311	0.771663
ENSG00000125285	7.13533	ENSG00000205835	-5.5838	ENSG00000002079	-5.48432	ENSG00000004139	0.686928	ENSG00000009694	-1.80845
ENSG00000109158	-7.11232	ENSG00000165066	5.40512	ENSG00000285155	-5.3326	ENSG00000004660	1.23115	ENSG00000010318	-0.537069
ENSG00000187616	-6.96881	ENSG00000002587	-5.33949	ENSG00000167157	5.25844	ENSG00000004700	0.369478	ENSG00000011451	0.622908
ENSG00000178795	-6.9504	ENSG00000272342	-5.26945	ENSG00000177807	-5.2579	ENSG00000005189	-0.785079	ENSG00000011465	-1.83375
ENSG00000124882	6.92762	ENSG00000181408	5.20286	ENSG00000115844	5.21462	ENSG00000005238	0.489242	ENSG00000013016	0.890443
ENSG00000165066	-6.8022	ENSG00000188937	5.19984	ENSG00000138083	5.05583	ENSG00000005249	1.06067	ENSG00000014919	-0.558977
ENSG00000179673	-6.64595	ENSG00000145506	5.19469	ENSG00000178538	-5.02392	ENSG00000005302	0.503318	ENSG00000019505	-1.80486
ENSG00000237289	-6.60269	ENSG00000166828	4.7139	ENSG00000269583	-4.91173	ENSG00000005379	-2.3383	ENSG00000019549	1.54942
ENSG00000278974	6.59406	ENSG00000135333	-4.50021	ENSG00000064195	4.5823	ENSG00000005893	0.458042	ENSG00000021645	-1.58463
ENSG00000129654	-6.49187	ENSG00000180777	-4.44629	ENSG00000223572	-4.44141	ENSG00000006016	-0.870854	ENSG00000022267	1.19056
ENSG00000011600	6.28059	ENSG00000143867	-4.42579	ENSG00000271133	4.34269	ENSG00000006042	-0.576109	ENSG00000023445	-0.93189
ENSG00000253570	6.14559	ENSG00000151952	-4.42262	ENSG00000185269	4.31043	ENSG00000006125	0.476468	ENSG00000023902	1.41922
ENSG00000228521	-6.05124	ENSG00000255282	4.41034	ENSG00000168453	4.28707	ENSG00000006210	-1.57983	ENSG00000024422	1.89027
ENSG00000143867	6.03402	ENSG00000187616	4.36854	ENSG00000103522	4.28029	ENSG00000006451	0.577765	ENSG00000025039	-1.08338
ENSG00000227640	5.88314	ENSG00000145536	-4.25877	ENSG00000135333	-4.13722	ENSG00000006453	-0.568295	ENSG00000030582	0.551102
ENSG00000239677	-5.87955	ENSG00000169429	-4.17731	ENSG00000187094	-4.1072	ENSG00000006555	-2.06844	ENSG00000033867	1.80179
ENSG00000163646	-5.79784	ENSG00000134917	4.16775	ENSG00000046889	-4.08977	ENSG00000006695	-0.548107	ENSG00000034971	-0.619182
ENSG00000166828	-5.7887	ENSG00000138411	-3.99625	ENSG00000181234	-3.99878	ENSG00000006715	-0.494035	ENSG00000041982	2.22747
ENSG00000197658	-5.67066	ENSG00000227640	-3.9606	ENSG00000138944	3.96354	ENSG00000006757	-0.397925	ENSG00000042980	-1.85819
ENSG00000198846	5.65204	ENSG00000175302	-3.90545	ENSG00000204711	-3.94432	ENSG00000007168	0.303623	ENSG00000043591	-3.58901
ENSG00000223572	-5.58333	ENSG00000127084	3.9008	ENSG00000143839	-3.893	ENSG00000007372	-1.9467	ENSG00000046889	-3.86244
ENSG00000124491	-5.4547	ENSG00000256268	-3.85291	ENSG00000181408	3.87998	ENSG00000007944	-0.698907	ENSG00000048392	-0.634164
ENSG00000127084	-5.45075	ENSG00000086570	3.83726	ENSG00000169436	-3.87348	ENSG00000008277	1.29257	ENSG00000048740	1.01083
ENSG00000131002	-5.41644	ENSG00000165379	-3.81557	ENSG00000237289	-3.85599	ENSG00000008300	-0.703994	ENSG00000049759	-0.745899
ENSG00000162949	-5.38862	ENSG00000131002	3.81142	ENSG00000287883	-3.76851	ENSG00000010030	-1.79941	ENSG00000050030	-0.669517
ENSG00000115648	5.3251	ENSG00000156687	-3.75145	ENSG00000124212	3.72314	ENSG00000010270	0.606193	ENSG00000053918	-3.40824
ENSG00000166923	5.22911	ENSG00000184058	3.73569	ENSG00000125895	-3.68502	ENSG00000010278	1.57059	ENSG00000054965	0.525733
ENSG00000135547	5.17183	ENSG00000130226	-3.7138	ENSG00000129654	-3.67908	ENSG00000010319	-1.36164	ENSG00000055163	-0.43605
ENSG00000182533	-5.12122	ENSG00000284341	3.7128	ENSG00000258072	-3.66756	ENSG00000010438	1.69012	ENSG00000055732	3.30158
ENSG00000203685	-5.11036	ENSG00000163661	-3.69116	ENSG00000170373	-3.60786	ENSG00000010810	2.22507	ENSG00000058056	1.35203
ENSG00000147223	5.08371	ENSG00000228560	-3.65017	ENSG00000275620	-3.59993	ENSG00000010818	-0.409552	ENSG00000063438	2.51807
ENSG00000267594	-5.07708	ENSG00000100311	3.59468	ENSG00000226757	3.59311	ENSG00000011007	0.353739	ENSG00000063854	-0.494192
ENSG00000237609	-5.06864	ENSG00000183117	-3.56891	ENSG00000176049	-3.5857	ENSG00000011028	0.593128	ENSG00000064012	0.511479
ENSG00000151952	5.05745	ENSG00000238178	-3.50825	ENSG00000075461	3.58021	ENSG00000011114	0.663389	ENSG00000064195	3.073
ENSG00000166863	-4.98792	ENSG00000002079	-3.50626	ENSG00000187634	3.54319	ENSG00000011198	0.446764	ENSG00000064547	-0.65627
ENSG00000125895	-4.971	ENSG00000030304	3.46315	ENSG00000113296	-3.54114	ENSG00000011201	1.06401	ENSG00000065923	-0.485815
ENSG00000235026	4.92363	ENSG00000187808	3.43874	ENSG00000258973	-3.51001	ENSG00000011332	1.07837	ENSG00000065989	1.5528
ENSG00000172005	-4.8975	ENSG00000148735	3.43181	ENSG00000231437	-3.49965	ENSG00000011566	-0.568921	ENSG00000066697	0.546082
ENSG00000205089	-4.83177	ENSG00000104332	3.42942	ENSG00000214866	-3.49839	ENSG00000011600	6.28059	ENSG00000068383	0.617229
ENSG00000224982	4.82951	ENSG00000161835	3.42792	ENSG00000223764	3.49635	ENSG00000012779	2.14409	ENSG00000068650	0.961303
ENSG00000136842	-4.79935	ENSG00000183287	-3.41405	ENSG00000286700	-3.4604	ENSG00000012817	-4.56253	ENSG00000069956	0.91895
ENSG00000268297	-4.74984	ENSG00000123700	-3.39569	ENSG00000181378	-3.44932	ENSG00000012983	0.650995	ENSG00000070182	-1.84812
ENSG00000167244	-4.72768	ENSG00000166863	3.3935	ENSG00000154027	3.43372	ENSG00000013297	-1.25917	ENSG00000071127	0.576883
ENSG00000284672	-4.72432	ENSG00000146477	-3.38837	ENSG00000154080	-3.405	ENSG00000013561	0.337623	ENSG00000072609	0.349377
ENSG00000130600	-4.6798	ENSG00000226380	-3.37099	ENSG00000170498	-3.39189	ENSG00000013588	2.15727	ENSG00000072832	0.700871
ENSG00000145506	-4.67872	ENSG00000230825	-3.37005	ENSG00000183729	-3.36603	ENSG00000016391	-1.357	ENSG00000073067	-2.49517
ENSG00000169435	-4.67447	ENSG00000145721	3.34758	ENSG00000188573	3.35525	ENSG00000016402	-3.93706	ENSG00000073417	1.12242
ENSG00000256150	-4.66277	ENSG00000126010	-3.33948	ENSG00000173918	3.34441	ENSG00000017427	-1.03831	ENSG00000073712	0.721273
ENSG00000143365	-4.62306	ENSG00000264301	-3.31499	ENSG00000176692	3.30362	ENSG00000018408	1.07121	ENSG00000073792	0.854414
ENSG00000261275	4.5943	ENSG00000185008	-3.3085	ENSG00000226380	-3.28546	ENSG00000019144	-0.653316	ENSG00000074047	2.04348
ENSG00000148204	-4.57782	ENSG00000287883	-3.28597	ENSG00000169594	3.28229	ENSG00000019186	1.718	ENSG00000074181	2.6805
ENSG00000266145	4.57778	ENSG00000198846	-3.25605	ENSG00000287927	-3.27745	ENSG00000019485	-0.723043	ENSG00000075461	4.17005
ENSG00000104332	-4.57283	ENSG00000221866	-3.24346	ENSG00000188488	-3.259	ENSG00000019582	-1.75339	ENSG00000075618	1.57035
ENSG00000284341	-4.56914	ENSG00000140465	3.22262	ENSG00000108342	-3.21265	ENSG00000020577	0.442189	ENSG00000075624	0.628863
ENSG00000255267	-4.56461	ENSG00000151655	-3.20717	ENSG00000275234	-3.14496	ENSG00000023171	3.1341	ENSG00000076351	-1.00746
ENSG00000012817	-4.56253	ENSG00000272514	-3.20216	ENSG00000043591	-3.13586	ENSG00000023572	0.57957	ENSG00000076706	2.10193
ENSG00000175707	-4.55165	ENSG00000125845	-3.20154	ENSG00000230699	3.12096	ENSG00000023697	-0.667255	ENSG00000077044	1.50226
ENSG00000255450	4.49551	ENSG00000166448	3.18794	ENSG00000255267	-3.12061	ENSG00000023909	0.673804	ENSG00000077549	0.582323
ENSG00000178538	-4.49527	ENSG00000122367	3.18384	ENSG00000163554	-3.11007	ENSG00000026036	0.455975	ENSG00000078081	-1.8591
ENSG00000173432	-4.46061	ENSG00000183793	-3.15466	ENSG00000183837	-3.08986	ENSG00000026508	2.28444	ENSG00000078098	-0.694786
ENSG00000173467	-4.45564	ENSG00000154721	3.14219	ENSG00000184613	-3.08928	ENSG00000027644	1.38206	ENSG00000078142	-0.407329
ENSG00000185988	-4.40261	ENSG00000182795	3.13219	ENSG00000186297	-3.07863	ENSG00000027697	0.718942	ENSG00000078549	-0.451725
ENSG00000101825	4.3825	ENSG00000136155	-3.10463	ENSG00000103196	3.07563	ENSG00000028116	0.502927	ENSG00000078725	1.24625
ENSG00000100362	-4.36931	ENSG00000267120	3.09728	ENSG00000130545	-3.03229	ENSG00000029534	-1.89298	ENSG00000081087	-0.434093
ENSG00000163435	-4.32685	ENSG00000205089	3.09576	ENSG00000142661	-3.03003	ENSG00000030304	-1.64707	ENSG00000081842	-1.56117
ENSG00000214456	-4.30259	ENSG00000285155	-3.09254	ENSG00000233421	-3.02316	ENSG00000031003	0.687907	ENSG00000082196	-1.80108
ENSG00000135423	-4.29164	ENSG00000185269	3.09251	ENSG00000137491	-3.02007	ENSG00000031081	0.537469	ENSG00000082438	-0.854657
ENSG00000167157	4.27943	ENSG00000182798	-3.09115	ENSG00000148346	-2.99433	ENSG00000033178	0.388944	ENSG00000083937	-0.482521
ENSG00000260944	4.27836	ENSG00000163646	3.07719	ENSG00000130035	-2.98776	ENSG00000033327	0.709083	ENSG00000086289	-0.848019
ENSG00000164161	4.27713	ENSG00000176753	3.06507	ENSG00000156453	-2.9833	ENSG00000034053	0.870626	ENSG00000086696	1.81197
ENSG00000285218	-4.26724	ENSG00000240583	3.04852	ENSG00000100867	-2.97893	ENSG00000034510	1.33193	ENSG00000087111	0.461752
ENSG00000240583	-4.26176	ENSG00000155846	3.03776	ENSG00000162706	2.95305	ENSG00000035141	0.474433	ENSG00000087842	0.690095
ENSG00000183775	4.26042	ENSG00000162551	3.02947	ENSG00000180785	-2.95212	ENSG00000036530	-0.879496	ENSG00000088726	-1.68978
ENSG00000099617	-4.23641	ENSG00000230965	-2.99152	ENSG00000184905	-2.94882	ENSG00000037749	0.556419	ENSG00000089472	-0.617047
ENSG00000177807	-4.23625	ENSG00000188487	-2.9777	ENSG00000116147	-2.94155	ENSG00000038210	0.574628	ENSG00000089847	-0.993038
ENSG00000143001	-4.23133	ENSG00000116996	2.97618	ENSG00000164112	2.93403	ENSG00000038219	0.398478	ENSG00000090372	0.421788
ENSG00000179023	-4.21586	ENSG00000099937	-2.96649	ENSG00000019549	2.93091	ENSG00000038382	0.741394	ENSG00000090530	2.19841
ENSG00000157680	4.17345	ENSG00000165376	-2.96637	ENSG00000188133	-2.92703	ENSG00000040341	0.518097	ENSG00000090776	0.922594
ENSG00000075461	4.17005	ENSG00000183775	-2.96025	ENSG00000196639	2.90524	ENSG00000040608	-0.962838	ENSG00000091127	0.844378
ENSG00000128268	-4.16748	ENSG00000124491	2.95961	ENSG00000165646	2.88804	ENSG00000041353	2.04614	ENSG00000091136	0.61222
ENSG00000136231	4.16552	ENSG00000125266	-2.94762	ENSG00000185272	-2.8871	ENSG00000041515	-1.53382	ENSG00000092871	1.17097
ENSG00000172572	4.16278	ENSG00000175513	-2.9444	ENSG00000164691	-2.87083	ENSG00000042062	-1.73506	ENSG00000092929	-1.49411
ENSG00000113296	-4.14985	ENSG00000143375	2.94404	ENSG00000146477	-2.85556	ENSG00000042286	0.590671	ENSG00000094975	-0.808889
ENSG00000238178	4.14465	ENSG00000250033	-2.93343	ENSG00000255690	2.85455	ENSG00000042493	0.66634	ENSG00000095015	0.651981
ENSG00000103241	4.12562	ENSG00000128052	-2.9245	ENSG00000197943	-2.83376	ENSG00000044115	0.542623	ENSG00000095203	1.20751
ENSG00000186867	4.12089	ENSG00000109321	-2.92056	ENSG00000100678	-2.83323	ENSG00000044574	0.917623	ENSG00000095739	1.92155
ENSG00000165376	4.10275	ENSG00000261857	2.9028	ENSG00000154975	-2.80046	ENSG00000046651	-0.392985	ENSG00000095951	1.05144
ENSG00000137766	-4.09762	ENSG00000111863	-2.90007	ENSG00000223969	-2.79576	ENSG00000047410	0.676924	ENSG00000097007	0.514724
ENSG00000107317	-4.06952	ENSG00000265763	2.88893	ENSG00000197506	-2.79475	ENSG00000047579	-0.431074	ENSG00000099250	1.3548
ENSG00000166250	4.05907	ENSG00000171094	-2.8719	ENSG00000162631	-2.79394	ENSG00000047621	0.610492	ENSG00000099822	2.3065
ENSG00000205744	-4.03175	ENSG00000198842	2.86331	ENSG00000183160	2.79262	ENSG00000047849	0.527409	ENSG00000099960	-1.67789
ENSG00000173262	-4.02876	ENSG00000046604	-2.86177	ENSG00000170579	-2.79227	ENSG00000048052	-0.889121	ENSG00000100060	-1.04978
ENSG00000271860	-4.02133	ENSG00000103196	2.84234	ENSG00000113600	-2.78902	ENSG00000048471	0.58916	ENSG00000100077	-0.807999
ENSG00000181392	-4.01748	ENSG00000119411	2.82933	ENSG00000246985	2.78667	ENSG00000048991	0.280214	ENSG00000100209	-0.485543
ENSG00000283251	-3.99221	ENSG00000157554	2.8004	ENSG00000184515	-2.77526	ENSG00000049283	-1.79457	ENSG00000100243	0.619085
ENSG00000232650	-3.99115	ENSG00000283294	-2.7882	ENSG00000055732	2.7707	ENSG00000049323	1.89302	ENSG00000100362	-4.36931
ENSG00000198944	-3.98641	ENSG00000153162	-2.77898	ENSG00000177108	2.76866	ENSG00000049540	0.767096	ENSG00000100364	0.65569
ENSG00000126010	3.98203	ENSG00000127241	-2.77833	ENSG00000154330	-2.73855	ENSG00000050327	-0.694355	ENSG00000100678	-1.86414
ENSG00000101441	-3.97815	ENSG00000091879	-2.76289	ENSG00000242866	-2.7242	ENSG00000050405	0.630623	ENSG00000100867	-1.51821
ENSG00000145536	3.97745	ENSG00000138795	2.75569	ENSG00000213088	2.71646	ENSG00000050426	-0.567946	ENSG00000101017	-1.69033
ENSG00000177551	-3.96792	ENSG00000276386	-2.75258	ENSG00000273079	-2.71313	ENSG00000050438	-0.626465	ENSG00000101098	-1.65083
ENSG00000225950	-3.95624	ENSG00000218052	2.73998	ENSG00000153823	-2.69613	ENSG00000050767	1.97496	ENSG00000101222	-0.922515
ENSG00000176692	3.95034	ENSG00000112297	-2.73123	ENSG00000105278	-2.68111	ENSG00000052749	0.379237	ENSG00000101282	-2.76797
ENSG00000267868	-3.94818	ENSG00000010030	2.7296	ENSG00000184956	-2.68063	ENSG00000052841	0.401114	ENSG00000101441	-3.97815
ENSG00000016402	-3.93706	ENSG00000214402	2.71968	ENSG00000168874	2.6793	ENSG00000052850	0.876599	ENSG00000101443	-2.56051
ENSG00000214402	-3.93325	ENSG00000165646	2.71775	ENSG00000284672	-2.66907	ENSG00000053254	0.57061	ENSG00000101463	-1.2401
ENSG00000235621	-3.91382	ENSG00000139910	-2.7038	ENSG00000185818	-2.66243	ENSG00000053328	-1.45134	ENSG00000101825	4.3825
ENSG00000170074	-3.90963	ENSG00000162881	2.70248	ENSG00000131095	-2.65655	ENSG00000053524	-0.919204	ENSG00000101842	-1.34781
ENSG00000137473	3.90558	ENSG00000279773	-2.68674	ENSG00000163606	-2.64433	ENSG00000053770	-0.355537	ENSG00000101974	1.23701
ENSG00000167912	3.89762	ENSG00000219607	2.68066	ENSG00000248801	-2.64168	ENSG00000054219	-2.26897	ENSG00000102032	-0.867387
ENSG00000180777	3.8813	ENSG00000119283	2.67389	ENSG00000165325	-2.63253	ENSG00000054523	0.481821	ENSG00000102302	0.449194
ENSG00000169429	3.88024	ENSG00000113600	-2.66751	ENSG00000147689	-2.61589	ENSG00000054983	-0.437681	ENSG00000102755	1.26139
ENSG00000110887	-3.87917	ENSG00000265107	2.66298	ENSG00000276231	-2.60976	ENSG00000055813	0.803788	ENSG00000102780	0.948044
ENSG00000153898	3.87803	ENSG00000139629	2.6595	ENSG00000228061	-2.60858	ENSG00000056558	-0.783496	ENSG00000103021	-0.798107
ENSG00000171819	-3.86799	ENSG00000120658	-2.65464	ENSG00000183248	-2.6056	ENSG00000057019	1.59196	ENSG00000103175	1.04703
ENSG00000102271	3.86378	ENSG00000164283	-2.65378	ENSG00000179348	2.58647	ENSG00000057294	1.07847	ENSG00000103241	4.12562
ENSG00000046889	-3.86244	ENSG00000072952	2.65146	ENSG00000100362	-2.58518	ENSG00000057608	0.396576	ENSG00000103319	0.530453
ENSG00000164879	-3.85345	ENSG00000179388	2.64434	ENSG00000113749	-2.58269	ENSG00000057704	-0.836828	ENSG00000103495	0.637276
ENSG00000172137	3.85291	ENSG00000187957	-2.63811	ENSG00000163435	-2.58236	ENSG00000058091	-0.939257	ENSG00000103522	2.38768
ENSG00000221866	3.84679	ENSG00000171903	-2.63602	ENSG00000161544	-2.57741	ENSG00000058272	0.408609	ENSG00000103855	0.997373
ENSG00000272342	3.84144	ENSG00000197594	2.63074	ENSG00000211448	-2.57071	ENSG00000059377	1.22057	ENSG00000104059	-1.94821
ENSG00000138411	3.83444	ENSG00000197584	2.62483	ENSG00000258913	-2.56724	ENSG00000059758	0.993147	ENSG00000104381	-0.626311
ENSG00000188488	-3.83054	ENSG00000183801	2.6186	ENSG00000272514	-2.56361	ENSG00000060138	0.587165	ENSG00000104679	0.529579
ENSG00000134531	3.82255	ENSG00000095752	-2.60915	ENSG00000186684	2.5621	ENSG00000060339	0.435833	ENSG00000104756	0.491127
ENSG00000170373	-3.8175	ENSG00000244675	-2.60688	ENSG00000130203	-2.55904	ENSG00000060642	-0.561405	ENSG00000104866	0.467292
ENSG00000285535	-3.78833	ENSG00000140505	2.60444	ENSG00000163536	-2.55898	ENSG00000060656	-1.45719	ENSG00000104885	0.60086
ENSG00000266693	3.77071	ENSG00000236345	-2.60208	ENSG00000099937	-2.55633	ENSG00000060749	0.555787	ENSG00000105063	0.69372
ENSG00000187955	3.75844	ENSG00000265787	-2.60077	ENSG00000257219	-2.55347	ENSG00000061337	-1.26966	ENSG00000105131	-1.35847
ENSG00000275234	-3.74962	ENSG00000117152	-2.59529	ENSG00000122735	-2.54762	ENSG00000062524	1.45586	ENSG00000105278	-2.73858
ENSG00000167494	-3.74849	ENSG00000263400	2.58698	ENSG00000116985	-2.52935	ENSG00000063244	0.374031	ENSG00000105281	1.84572
ENSG00000246022	-3.73645	ENSG00000230795	2.57574	ENSG00000134531	2.52778	ENSG00000064270	2.4352	ENSG00000105289	-2.3592
ENSG00000165309	-3.73377	ENSG00000280604	-2.57323	ENSG00000173432	-2.52481	ENSG00000064309	-1.23736	ENSG00000105357	-2.30493
ENSG00000002587	3.73299	ENSG00000179023	2.5573	ENSG00000101443	-2.51831	ENSG00000064393	1.23522	ENSG00000105464	-2.16035
ENSG00000204767	3.72579	ENSG00000165323	-2.54938	ENSG00000250742	-2.50559	ENSG00000064687	-0.942265	ENSG00000105639	-1.49851
ENSG00000109991	-3.71622	ENSG00000111319	2.54251	ENSG00000173917	2.50344	ENSG00000064933	0.413688	ENSG00000105642	-2.22823
ENSG00000196932	3.71552	ENSG00000231345	-2.5358	ENSG00000153162	-2.5028	ENSG00000064995	0.56359	ENSG00000105699	-2.67497
ENSG00000076770	3.71167	ENSG00000146674	-2.53526	ENSG00000241794	-2.50214	ENSG00000065135	0.55801	ENSG00000105855	1.30033
ENSG00000106538	-3.71098	ENSG00000006210	2.53112	ENSG00000112812	-2.49528	ENSG00000065150	0.501187	ENSG00000106537	-0.878831
ENSG00000230133	-3.71051	ENSG00000180730	-2.51544	ENSG00000178776	-2.49455	ENSG00000065320	-3.26963	ENSG00000106772	-1.4646
ENSG00000268903	-3.71019	ENSG00000131094	2.49501	ENSG00000151715	-2.49245	ENSG00000065413	1.37101	ENSG00000106992	-0.60353
ENSG00000165238	-3.70669	ENSG00000183570	-2.4915	ENSG00000177181	-2.47499	ENSG00000065485	0.47541	ENSG00000107338	1.02326
ENSG00000144355	3.69514	ENSG00000175497	-2.4886	ENSG00000168779	-2.4539	ENSG00000065534	-0.94852	ENSG00000107669	0.573407
ENSG00000171522	3.67314	ENSG00000175471	-2.47568	ENSG00000173702	-2.44938	ENSG00000065613	0.756502	ENSG00000108375	-1.97568
ENSG00000241158	-3.66491	ENSG00000149527	-2.46987	ENSG00000099960	-2.44101	ENSG00000065809	1.59528	ENSG00000108395	0.432657
ENSG00000145681	3.65889	ENSG00000171658	-2.46474	ENSG00000133067	2.43779	ENSG00000065833	0.577564	ENSG00000108578	0.635788
ENSG00000273079	-3.65346	ENSG00000186481	-2.45694	ENSG00000283973	-2.43694	ENSG00000065970	0.353812	ENSG00000109158	-7.11232
ENSG00000165323	3.6509	ENSG00000115461	-2.45206	ENSG00000183230	-2.40895	ENSG00000066185	-0.787575	ENSG00000109610	-2.64177
ENSG00000101306	-3.64389	ENSG00000186469	-2.43889	ENSG00000163661	-2.4083	ENSG00000066322	0.449412	ENSG00000109794	1.58987
ENSG00000119411	-3.63921	ENSG00000115008	-2.43364	ENSG00000158050	2.40519	ENSG00000066629	1.31839	ENSG00000110442	0.66387
ENSG00000074803	-3.63374	ENSG00000276231	-2.43255	ENSG00000180332	-2.40436	ENSG00000066855	0.45442	ENSG00000110660	1.68856
ENSG00000196990	-3.63335	ENSG00000225950	2.43133	ENSG00000250305	-2.40126	ENSG00000067057	0.853792	ENSG00000110881	1.43097
ENSG00000276600	3.62969	ENSG00000187908	2.42292	ENSG00000101441	-2.3838	ENSG00000067082	1.05722	ENSG00000110900	1.74736
ENSG00000118849	-3.61673	ENSG00000171819	2.41717	ENSG00000164669	-2.38236	ENSG00000067113	-0.610908	ENSG00000111058	-2.05566
ENSG00000185156	-3.61622	ENSG00000172159	2.4169	ENSG00000127241	-2.38188	ENSG00000067167	-1.17574	ENSG00000111266	-0.529536
ENSG00000183395	3.61098	ENSG00000166250	-2.41516	ENSG00000006283	2.38106	ENSG00000067560	0.349895	ENSG00000111341	-1.6994
ENSG00000164007	-3.61098	ENSG00000241794	-2.41262	ENSG00000063438	2.37756	ENSG00000067606	-2.15639	ENSG00000111348	-0.454267
ENSG00000165905	-3.60987	ENSG00000183615	2.40955	ENSG00000053918	-2.36974	ENSG00000067646	-2.89838	ENSG00000111885	-2.30155
ENSG00000134443	3.60875	ENSG00000124212	2.39777	ENSG00000163132	2.3651	ENSG00000067798	1.08118	ENSG00000111962	-0.829757
ENSG00000138944	3.60354	ENSG00000077274	2.39622	ENSG00000172201	2.35757	ENSG00000067992	-0.620583	ENSG00000112096	-0.879341
ENSG00000184985	3.59796	ENSG00000160111	2.38175	ENSG00000165084	-2.35717	ENSG00000068354	0.480383	ENSG00000112319	3.18983
ENSG00000112769	3.59607	ENSG00000145198	2.379	ENSG00000179673	-2.35604	ENSG00000068366	0.486223	ENSG00000112541	2.98752
ENSG00000043591	-3.58901	ENSG00000177283	-2.37396	ENSG00000157214	-2.35438	ENSG00000068796	0.516297	ENSG00000112796	-2.39243
ENSG00000287602	3.58056	ENSG00000265766	-2.36973	ENSG00000136630	2.3524	ENSG00000068831	-1.193	ENSG00000112812	-1.83857
ENSG00000176136	3.57421	ENSG00000168811	-2.36011	ENSG00000115423	-2.34791	ENSG00000068903	-0.353583	ENSG00000112902	0.991186
ENSG00000131095	-3.5577	ENSG00000160471	2.35995	ENSG00000151322	2.34048	ENSG00000069248	0.323473	ENSG00000113211	0.842276
ENSG00000176753	-3.55733	ENSG00000129244	2.35933	ENSG00000120833	2.33969	ENSG00000069399	1.36139	ENSG00000113296	-4.14985
ENSG00000255282	-3.55073	ENSG00000108387	2.35286	ENSG00000286169	2.33651	ENSG00000069493	-2.23675	ENSG00000113580	0.89085
ENSG00000234880	-3.54801	ENSG00000136231	-2.34849	ENSG00000259583	2.32048	ENSG00000069535	1.93128	ENSG00000113583	0.431722
ENSG00000235890	-3.54782	ENSG00000177494	-2.33514	ENSG00000237248	-2.31122	ENSG00000069667	-1.48838	ENSG00000113805	1.00444
ENSG00000133110	3.54689	ENSG00000185860	-2.3344	ENSG00000172137	2.31092	ENSG00000070193	-1.22329	ENSG00000113916	-0.716251
ENSG00000152779	-3.54213	ENSG00000163207	-2.33411	ENSG00000126217	-2.30194	ENSG00000070214	0.931924	ENSG00000114026	0.510196
ENSG00000187808	-3.52573	ENSG00000148600	2.31893	ENSG00000240253	-2.29609	ENSG00000070718	-0.498468	ENSG00000114268	-0.861628
ENSG00000124191	3.52296	ENSG00000135423	2.31245	ENSG00000065675	-2.28925	ENSG00000070731	-1.89427	ENSG00000114270	-1.27185
ENSG00000267128	-3.51861	ENSG00000116981	2.30637	ENSG00000197360	-2.28614	ENSG00000070759	-0.810551	ENSG00000114383	-0.317304
ENSG00000283294	3.51416	ENSG00000242082	2.29854	ENSG00000153132	-2.27867	ENSG00000070808	1.3964	ENSG00000114450	2.68782
ENSG00000124507	-3.50261	ENSG00000257219	-2.2938	ENSG00000146005	-2.26132	ENSG00000071054	1.31304	ENSG00000114529	0.528368
ENSG00000287751	-3.49614	ENSG00000271860	2.28554	ENSG00000112319	2.26101	ENSG00000071073	-1.47193	ENSG00000115216	0.630967
ENSG00000168135	-3.49033	ENSG00000145358	-2.28285	ENSG00000163083	2.25902	ENSG00000071282	-1.82671	ENSG00000115255	-1.40793
ENSG00000166448	-3.48988	ENSG00000243953	-2.2749	ENSG00000175899	-2.25748	ENSG00000071564	0.494572	ENSG00000115257	-0.97856
ENSG00000197943	-3.47547	ENSG00000066468	2.2744	ENSG00000152779	-2.24644	ENSG00000071655	-0.43449	ENSG00000115271	-1.77133
ENSG00000283663	-3.46959	ENSG00000080709	-2.2662	ENSG00000172955	-2.24053	ENSG00000072042	0.27293	ENSG00000115361	-1.30847
ENSG00000287490	-3.46834	ENSG00000240891	-2.26556	ENSG00000144649	-2.23787	ENSG00000072310	-0.962827	ENSG00000115414	2.96419
ENSG00000182798	3.46114	ENSG00000181585	2.26388	ENSG00000080618	-2.22506	ENSG00000072364	0.36283	ENSG00000115423	-2.35321
ENSG00000007516	-3.45883	ENSG00000169891	2.26224	ENSG00000144730	2.22398	ENSG00000072401	0.411863	ENSG00000115641	0.631846
ENSG00000158050	3.45686	ENSG00000162267	2.25574	ENSG00000157064	-2.22237	ENSG00000072422	0.430442	ENSG00000115657	0.723396
ENSG00000183114	-3.45135	ENSG00000162595	-2.24175	ENSG00000198734	2.21815	ENSG00000072818	-0.925758	ENSG00000115738	1.69105
ENSG00000219607	-3.43537	ENSG00000197872	-2.24086	ENSG00000287929	-2.21468	ENSG00000072840	0.496647	ENSG00000115825	0.350798
ENSG00000137474	-3.43211	ENSG00000163431	2.23877	ENSG00000108375	-2.21208	ENSG00000072864	0.655133	ENSG00000115844	3.03243
ENSG00000250508	-3.42867	ENSG00000160867	2.23553	ENSG00000142549	-2.20788	ENSG00000072954	-1.039	ENSG00000115935	2.25479
ENSG00000130545	-3.41573	ENSG00000183876	-2.233	ENSG00000205744	-2.19866	ENSG00000073060	-0.980003	ENSG00000116016	1.43267
ENSG00000144649	-3.4116	ENSG00000176641	-2.22913	ENSG00000143502	-2.19569	ENSG00000073331	-0.617049	ENSG00000116147	-2.96302
ENSG00000053918	-3.40824	ENSG00000164161	-2.22902	ENSG00000139910	-2.19492	ENSG00000073350	-2.02073	ENSG00000116478	0.518211
ENSG00000246985	3.40363	ENSG00000170927	2.22323	ENSG00000156466	-2.19112	ENSG00000073670	-2.08134	ENSG00000116574	-2.88279
ENSG00000166106	3.40145	ENSG00000108688	-2.22319	ENSG00000085563	-2.19104	ENSG00000073756	0.786236	ENSG00000116962	1.22958
ENSG00000228549	-3.39682	ENSG00000168685	-2.22187	ENSG00000253764	-2.18285	ENSG00000073910	-1.32334	ENSG00000116985	-2.24627
ENSG00000256540	-3.38874	ENSG00000205403	2.21931	ENSG00000162723	-2.17969	ENSG00000073921	0.68865	ENSG00000116990	-2.15879
ENSG00000183092	-3.38002	ENSG00000147408	2.20372	ENSG00000261115	-2.17928	ENSG00000074660	-0.877364	ENSG00000117115	-1.3312
ENSG00000100311	-3.37145	ENSG00000109832	2.20113	ENSG00000166106	2.17721	ENSG00000074803	-3.63374	ENSG00000117461	1.7124
ENSG00000155511	3.36126	ENSG00000184524	2.19435	ENSG00000120693	2.17422	ENSG00000074964	-0.728293	ENSG00000117480	-2.17067
ENSG00000285188	-3.35944	ENSG00000182261	-2.18573	ENSG00000224944	-2.16942	ENSG00000075239	-0.407164	ENSG00000117523	0.45216
ENSG00000160111	-3.35943	ENSG00000155011	-2.18449	ENSG00000105357	-2.16707	ENSG00000075275	1.64126	ENSG00000117595	2.09613
ENSG00000178860	3.35484	ENSG00000254631	2.17708	ENSG00000171094	-2.16188	ENSG00000075290	-1.33254	ENSG00000117598	-2.54922
ENSG00000168743	-3.33973	ENSG00000151490	2.17633	ENSG00000275719	2.14778	ENSG00000075391	0.796632	ENSG00000117748	-0.606651
ENSG00000149131	-3.33397	ENSG00000272884	2.17143	ENSG00000101017	-2.14377	ENSG00000075539	0.593491	ENSG00000117791	-1.22603
ENSG00000286418	-3.33387	ENSG00000101680	-2.17116	ENSG00000101282	-2.13573	ENSG00000075651	-1.05701	ENSG00000118402	1.80278
ENSG00000253389	-3.33176	ENSG00000147689	-2.17082	ENSG00000186867	2.13505	ENSG00000076356	1.08502	ENSG00000118473	2.41247
ENSG00000162039	-3.31579	ENSG00000125740	2.16714	ENSG00000056487	-2.1337	ENSG00000076555	-0.733422	ENSG00000119703	-1.11184
ENSG00000254631	-3.30692	ENSG00000237289	2.16704	ENSG00000180801	2.12902	ENSG00000076641	1.69599	ENSG00000119862	-0.883536
ENSG00000081051	3.30484	ENSG00000129654	2.16151	ENSG00000174567	-2.12832	ENSG00000076716	-0.572486	ENSG00000119906	0.983136
ENSG00000055732	3.30158	ENSG00000183206	-2.15758	ENSG00000165474	-2.11802	ENSG00000076770	3.71167	ENSG00000119938	1.78923
ENSG00000171658	3.29887	ENSG00000171860	-2.14615	ENSG00000088726	-2.11647	ENSG00000076826	-1.09319	ENSG00000120162	-0.726193
ENSG00000077943	-3.29163	ENSG00000267013	-2.13777	ENSG00000124216	2.11619	ENSG00000076864	-2.42023	ENSG00000120278	-2.21927
ENSG00000196639	3.27853	ENSG00000196335	2.13691	ENSG00000184156	-2.11342	ENSG00000076928	0.463207	ENSG00000120693	1.53466
ENSG00000152154	-3.27811	ENSG00000177791	2.13482	ENSG00000273301	-2.11237	ENSG00000076944	-1.99893	ENSG00000120833	2.84676
ENSG00000122641	3.2764	ENSG00000162882	2.13123	ENSG00000250120	-2.10668	ENSG00000077235	0.425448	ENSG00000120875	1.7781
ENSG00000130762	-3.27543	ENSG00000185567	-2.125	ENSG00000215866	-2.103	ENSG00000077238	1.29876	ENSG00000121966	-1.68485
ENSG00000126217	-3.27239	ENSG00000256540	2.12339	ENSG00000172164	-2.1001	ENSG00000077274	-2.24638	ENSG00000122068	0.69642
ENSG00000065320	-3.26963	ENSG00000092850	2.12053	ENSG00000121966	-2.09301	ENSG00000077327	-1.31836	ENSG00000122641	3.2764
ENSG00000214999	-3.26939	ENSG00000214456	2.11068	ENSG00000188672	-2.09083	ENSG00000077380	0.394312	ENSG00000122694	0.882724
ENSG00000127329	3.26842	ENSG00000137766	2.1008	ENSG00000184292	2.08785	ENSG00000077684	-0.509447	ENSG00000122735	-1.70942
ENSG00000180785	-3.25949	ENSG00000249867	-2.10008	ENSG00000115738	2.08588	ENSG00000077943	-3.29163	ENSG00000122861	2.02138
ENSG00000151490	-3.25712	ENSG00000158089	2.09712	ENSG00000130226	-2.08091	ENSG00000078018	-0.54287	ENSG00000122971	-0.674646
ENSG00000204128	-3.25494	ENSG00000198734	2.08908	ENSG00000178222	-2.07974	ENSG00000078070	-0.473153	ENSG00000123505	0.528139
ENSG00000136155	3.25478	ENSG00000244731	2.0799	ENSG00000228549	-2.07792	ENSG00000078114	-1.57046	ENSG00000123838	2.35446
ENSG00000145626	-3.2543	ENSG00000241322	-2.07469	ENSG00000124875	2.07484	ENSG00000078140	0.42523	ENSG00000123892	-1.4844
ENSG00000130203	-3.24839	ENSG00000166278	2.07382	ENSG00000163492	-2.07065	ENSG00000078177	0.659244	ENSG00000124140	-1.02554
ENSG00000125266	3.24072	ENSG00000143001	2.07347	ENSG00000134215	-2.06856	ENSG00000078295	-0.636685	ENSG00000124151	0.406748
ENSG00000149948	3.2385	ENSG00000069399	-2.07154	ENSG00000145779	2.06739	ENSG00000078369	0.345329	ENSG00000124191	3.52296
ENSG00000145721	-3.23726	ENSG00000262061	2.06249	ENSG00000181790	-2.06432	ENSG00000079102	-1.04754	ENSG00000124208	0.780473
ENSG00000223784	3.23365	ENSG00000128340	-2.05105	ENSG00000148408	-2.05827	ENSG00000079156	0.767383	ENSG00000124233	-0.0245573
ENSG00000265107	-3.23317	ENSG00000154736	-2.04896	ENSG00000153898	2.05236	ENSG00000079337	-1.25885	ENSG00000124374	-0.842098
ENSG00000198075	-3.23254	ENSG00000159212	2.04721	ENSG00000095752	-2.04817	ENSG00000079385	-0.97714	ENSG00000124615	-1.05591
ENSG00000204335	-3.23247	ENSG00000127955	-2.04609	ENSG00000250241	2.0444	ENSG00000079435	-1.02402	ENSG00000124875	2.87503
ENSG00000262406	3.23224	ENSG00000130762	2.04173	ENSG00000225670	2.03462	ENSG00000079691	0.322681	ENSG00000124920	-2.08664
ENSG00000169594	3.2318	ENSG00000175229	2.04055	ENSG00000164007	-2.03403	ENSG00000079819	-0.801408	ENSG00000124942	0.864224
ENSG00000228709	-3.23105	ENSG00000198682	-2.03856	ENSG00000243089	-2.02733	ENSG00000079974	-0.474614	ENSG00000125384	2.3845
ENSG00000086570	-3.22726	ENSG00000082126	-2.03687	ENSG00000178162	-2.02503	ENSG00000080371	0.399851	ENSG00000125462	-0.774785
ENSG00000129521	-3.22652	ENSG00000163491	-2.03542	ENSG00000288218	-2.02283	ENSG00000080493	-1.0147	ENSG00000125864	1.24407
ENSG00000174788	-3.22521	ENSG00000011422	-2.03402	ENSG00000186907	-2.0222	ENSG00000080709	1.58148	ENSG00000125895	-4.971
ENSG00000182795	-3.22066	ENSG00000155622	2.02442	ENSG00000110881	2.02076	ENSG00000081026	-0.979029	ENSG00000126217	-3.27239
ENSG00000178772	-3.21896	ENSG00000261183	2.0214	ENSG00000176595	-2.0155	ENSG00000081051	3.30484	ENSG00000126391	0.575389
ENSG00000133067	3.21629	ENSG00000132000	2.01952	ENSG00000238207	-2.01186	ENSG00000081181	0.688101	ENSG00000126785	1.87895
ENSG00000171889	3.21489	ENSG00000176049	-2.01913	ENSG00000287490	-2.01069	ENSG00000081320	0.796329	ENSG00000127314	0.547226
ENSG00000143196	-3.21066	ENSG00000261888	2.01731	ENSG00000163646	-2.00731	ENSG00000081913	-0.622813	ENSG00000127328	-0.775288
ENSG00000287906	-3.21029	ENSG00000133169	-2.01401	ENSG00000160180	-1.99817	ENSG00000081923	1.80148	ENSG00000127561	-1.97835
ENSG00000176641	3.20953	ENSG00000143869	2.01382	ENSG00000117598	-1.9963	ENSG00000082126	1.04678	ENSG00000127920	2.29173
ENSG00000027075	3.20071	ENSG00000248323	-2.01275	ENSG00000188933	-1.99453	ENSG00000082153	0.688914	ENSG00000127946	0.827451
ENSG00000160097	-3.19929	ENSG00000152785	2.01031	ENSG00000164742	-1.9944	ENSG00000082175	-1.76303	ENSG00000128335	-0.696333
ENSG00000105219	-3.1927	ENSG00000183114	2.00497	ENSG00000134115	-1.99158	ENSG00000082397	1.40185	ENSG00000128849	-1.09423
ENSG00000112319	3.18983	ENSG00000104368	-2.00384	ENSG00000124491	-1.98975	ENSG00000082497	1.28067	ENSG00000128917	-1.4775
ENSG00000164484	3.18726	ENSG00000099617	2.0017	ENSG00000235034	-1.98859	ENSG00000082512	-0.599836	ENSG00000128965	-0.778388
ENSG00000135914	-3.18364	ENSG00000073670	2.00162	ENSG00000134775	-1.98576	ENSG00000082516	0.589976	ENSG00000129214	-0.776933
ENSG00000180440	-3.17823	ENSG00000154529	-2.00039	ENSG00000116574	-1.97064	ENSG00000082701	0.449519	ENSG00000129680	0.508022
ENSG00000152932	-3.17055	ENSG00000065320	1.99949	ENSG00000152402	-1.96588	ENSG00000082805	0.294813	ENSG00000129682	-1.80935
ENSG00000183773	-3.14129	ENSG00000228509	1.99707	ENSG00000108823	-1.96513	ENSG00000083223	0.30443	ENSG00000130035	-2.28635
ENSG00000174348	3.14018	ENSG00000165061	-1.99316	ENSG00000159212	1.96352	ENSG00000083290	-0.421782	ENSG00000130175	0.420079
ENSG00000131094	-3.13763	ENSG00000171812	1.9923	ENSG00000182261	-1.96297	ENSG00000083807	-0.577442	ENSG00000130203	-3.24839
ENSG00000023171	3.1341	ENSG00000279086	-1.99214	ENSG00000182568	-1.96215	ENSG00000083857	0.450821	ENSG00000130309	0.793933
ENSG00000186684	3.12229	ENSG00000155966	-1.99115	ENSG00000159763	-1.95421	ENSG00000084444	0.875978	ENSG00000130363	-0.622188
ENSG00000287156	3.11767	ENSG00000146411	1.98774	ENSG00000287287	-1.94816	ENSG00000084674	-2.03124	ENSG00000130475	-1.32633
ENSG00000113302	-3.11757	ENSG00000005379	1.9841	ENSG00000133937	1.94534	ENSG00000084676	-0.404268	ENSG00000130508	2.04885
ENSG00000225431	-3.11284	ENSG00000160191	1.98327	ENSG00000115414	1.93156	ENSG00000084710	1.11099	ENSG00000130545	-3.41573
ENSG00000262179	-3.11196	ENSG00000114279	-1.98215	ENSG00000180440	-1.92962	ENSG00000084731	0.405391	ENSG00000130600	-4.6798
ENSG00000125378	3.11035	ENSG00000280062	1.98162	ENSG00000235770	1.92946	ENSG00000084733	0.547556	ENSG00000130720	1.79926
ENSG00000144063	3.10803	ENSG00000181392	1.97867	ENSG00000186642	-1.92807	ENSG00000084734	-1.3442	ENSG00000131095	-3.5577
ENSG00000156466	-3.10259	ENSG00000286459	1.97506	ENSG00000162494	-1.92463	ENSG00000085117	-0.514645	ENSG00000131368	-0.459466
ENSG00000181322	-3.096	ENSG00000260992	1.97353	ENSG00000175591	-1.91893	ENSG00000085224	0.411049	ENSG00000131378	0.932296
ENSG00000275395	-3.09088	ENSG00000273301	-1.9732	ENSG00000164106	-1.91535	ENSG00000085377	0.433574	ENSG00000131981	0.93276
ENSG00000136514	-3.08142	ENSG00000023171	-1.97016	ENSG00000170381	-1.91054	ENSG00000085433	0.669115	ENSG00000132329	1.11769
ENSG00000186340	3.07974	ENSG00000108370	1.96707	ENSG00000073067	-1.90932	ENSG00000085449	0.526996	ENSG00000132330	0.499609
ENSG00000162881	-3.07478	ENSG00000152583	-1.96453	ENSG00000170160	-1.90915	ENSG00000085491	0.469901	ENSG00000132623	-0.754406
ENSG00000233974	3.0747	ENSG00000134668	-1.95677	ENSG00000175793	-1.90759	ENSG00000086544	-0.628978	ENSG00000132849	-1.21666
ENSG00000064195	3.073	ENSG00000106089	-1.95518	ENSG00000158966	-1.90651	ENSG00000086570	-3.22726	ENSG00000132932	-1.82851
ENSG00000187688	3.07126	ENSG00000102271	-1.95485	ENSG00000188883	-1.90438	ENSG00000086991	2.76708	ENSG00000133067	3.21629
ENSG00000184925	-3.06962	ENSG00000020181	1.9533	ENSG00000109738	-1.90389	ENSG00000087053	0.722874	ENSG00000133640	-1.68708
ENSG00000288557	3.06393	ENSG00000167371	1.94936	ENSG00000114450	1.89737	ENSG00000087076	-1.03944	ENSG00000134013	2.10696
ENSG00000261857	-3.06392	ENSG00000235790	1.94837	ENSG00000147889	1.8955	ENSG00000087116	1.9242	ENSG00000134115	-2.4394
ENSG00000267078	-3.05851	ENSG00000134533	1.9453	ENSG00000232258	-1.89376	ENSG00000087245	1.7105	ENSG00000134184	-0.222447
ENSG00000162494	-3.05593	ENSG00000027075	-1.94513	ENSG00000135914	-1.89371	ENSG00000087274	0.372737	ENSG00000134215	-1.83958
ENSG00000108370	-3.0503	ENSG00000181322	1.94459	ENSG00000182107	1.89296	ENSG00000087301	-0.590417	ENSG00000134443	3.60875
ENSG00000148488	3.04945	ENSG00000187944	-1.9438	ENSG00000241158	-1.89192	ENSG00000087302	0.335349	ENSG00000134508	2.00062
ENSG00000173114	3.04459	ENSG00000010438	-1.9409	ENSG00000120278	-1.88699	ENSG00000087303	0.95591	ENSG00000134531	3.82255
ENSG00000184905	-3.03573	ENSG00000133321	1.93716	ENSG00000198796	1.88671	ENSG00000087494	1.85477	ENSG00000134709	-2.53067
ENSG00000115844	3.03243	ENSG00000100167	1.93703	ENSG00000286176	-1.88605	ENSG00000087510	2.86236	ENSG00000134873	-0.294341
ENSG00000162391	-3.03189	ENSG00000131242	1.92995	ENSG00000187616	-1.88406	ENSG00000088298	-0.65632	ENSG00000134874	1.55038
ENSG00000166979	3.0212	ENSG00000117266	1.9283	ENSG00000151025	-1.87547	ENSG00000088367	-0.763493	ENSG00000134897	0.606799
ENSG00000280913	-3.00992	ENSG00000235597	1.92734	ENSG00000103175	1.875	ENSG00000088448	-0.445888	ENSG00000134901	1.24154
ENSG00000279137	-3.00495	ENSG00000050767	-1.92598	ENSG00000124191	1.87239	ENSG00000088538	-1.3032	ENSG00000134986	2.22171
ENSG00000151715	-3.00207	ENSG00000101306	1.92555	ENSG00000233671	-1.87038	ENSG00000088543	-0.768416	ENSG00000135074	2.36488
ENSG00000116981	-2.9944	ENSG00000240032	-1.92414	ENSG00000155657	-1.86423	ENSG00000088682	-0.427912	ENSG00000135547	5.17183
ENSG00000175497	2.99215	ENSG00000247287	-1.9237	ENSG00000142408	-1.86381	ENSG00000088756	-2.12669	ENSG00000135740	-1.51862
ENSG00000170324	2.98787	ENSG00000162745	1.91956	ENSG00000141574	1.85993	ENSG00000088832	0.419864	ENSG00000135905	2.1332
ENSG00000112541	2.98752	ENSG00000128268	1.9191	ENSG00000288235	-1.85837	ENSG00000088833	0.438124	ENSG00000135914	-3.18364
ENSG00000283973	-2.97835	ENSG00000154096	-1.91751	ENSG00000166257	-1.85658	ENSG00000088836	-2.76393	ENSG00000135916	-0.651537
ENSG00000183837	-2.97492	ENSG00000115468	1.91638	ENSG00000287762	-1.85505	ENSG00000088854	-0.516061	ENSG00000135930	0.742112
ENSG00000100170	-2.97173	ENSG00000250508	1.91511	ENSG00000165194	-1.85415	ENSG00000088881	-1.02396	ENSG00000136068	1.24762
ENSG00000264301	2.96905	ENSG00000169302	-1.91388	ENSG00000154917	-1.85235	ENSG00000088882	1.54404	ENSG00000136193	1.2787
ENSG00000117643	-2.96884	ENSG00000144115	1.91349	ENSG00000164283	-1.85184	ENSG00000088888	0.521936	ENSG00000136235	0.636186
ENSG00000165140	-2.96533	ENSG00000274370	1.91306	ENSG00000224167	-1.85151	ENSG00000088899	-0.742066	ENSG00000136378	1.2117
ENSG00000248672	-2.96457	ENSG00000176244	1.91295	ENSG00000260549	-1.84508	ENSG00000089060	-0.641928	ENSG00000136490	0.758175
ENSG00000115414	2.96419	ENSG00000227544	1.90952	ENSG00000219438	-1.83942	ENSG00000089159	0.420183	ENSG00000136630	1.71894
ENSG00000116147	-2.96302	ENSG00000184925	1.90809	ENSG00000136928	-1.83733	ENSG00000089327	0.845186	ENSG00000136732	1.17217
ENSG00000167608	-2.96112	ENSG00000135636	-1.90722	ENSG00000108688	-1.83245	ENSG00000089486	-0.482947	ENSG00000136802	0.810954
ENSG00000143375	-2.96042	ENSG00000115594	-1.90325	ENSG00000125845	-1.83079	ENSG00000089723	1.33615	ENSG00000136828	-1.85754
ENSG00000181234	-2.9578	ENSG00000107317	1.89652	ENSG00000104081	1.82383	ENSG00000089820	-0.587399	ENSG00000136842	-4.79935
ENSG00000247287	2.95686	ENSG00000053328	1.89447	ENSG00000196136	-1.8217	ENSG00000090238	-0.456025	ENSG00000136895	-1.04311
ENSG00000284640	-2.95185	ENSG00000226539	-1.89399	ENSG00000001561	-1.82145	ENSG00000090273	0.40221	ENSG00000137168	-0.338436
ENSG00000156453	-2.94193	ENSG00000227507	1.89155	ENSG00000162444	-1.81899	ENSG00000090339	-1.76084	ENSG00000137285	2.2736
ENSG00000240666	2.93812	ENSG00000116774	1.89063	ENSG00000082196	-1.81075	ENSG00000090382	1.03554	ENSG00000137449	0.673572
ENSG00000176907	2.93779	ENSG00000258130	-1.87771	ENSG00000213023	-1.80903	ENSG00000090520	0.799381	ENSG00000137474	-3.43211
ENSG00000169891	-2.93764	ENSG00000226887	1.87574	ENSG00000170175	-1.80239	ENSG00000090554	-1.07164	ENSG00000137573	0.739445
ENSG00000176697	2.93229	ENSG00000275395	1.87522	ENSG00000154102	1.80114	ENSG00000090686	-0.466282	ENSG00000138030	-1.45051
ENSG00000228560	2.92437	ENSG00000146122	1.87331	ENSG00000144063	1.79851	ENSG00000090861	0.433722	ENSG00000138061	1.8326
ENSG00000226320	-2.92101	ENSG00000156427	1.87061	ENSG00000257671	1.79713	ENSG00000091039	0.330693	ENSG00000138356	-0.736917
ENSG00000146674	2.91942	ENSG00000118298	1.86852	ENSG00000171435	-1.79539	ENSG00000091129	1.86214	ENSG00000138468	0.449969
ENSG00000233721	-2.91887	ENSG00000276600	-1.86611	ENSG00000011465	-1.78537	ENSG00000091164	0.388853	ENSG00000138613	-0.392399
ENSG00000141576	-2.9169	ENSG00000185585	1.86255	ENSG00000176771	1.78298	ENSG00000091262	-0.81117	ENSG00000138617	-0.476002
ENSG00000134533	-2.91374	ENSG00000175318	1.851	ENSG00000091137	-1.78286	ENSG00000091490	0.848874	ENSG00000138650	2.16928
ENSG00000288235	-2.91317	ENSG00000223403	-1.84841	ENSG00000203883	1.7825	ENSG00000091536	-1.48193	ENSG00000138944	3.60354
ENSG00000253764	-2.91316	ENSG00000146426	1.84783	ENSG00000164694	-1.77007	ENSG00000091622	0.643156	ENSG00000139329	-1.22566
ENSG00000091879	2.90617	ENSG00000269915	1.8473	ENSG00000082438	-1.76776	ENSG00000091879	2.90617	ENSG00000139508	-1.359
ENSG00000188487	2.90472	ENSG00000206538	1.84459	ENSG00000078081	-1.76741	ENSG00000091986	1.54149	ENSG00000140459	-2.06801
ENSG00000187266	-2.90381	ENSG00000183773	1.84049	ENSG00000133216	-1.76415	ENSG00000092010	-0.655486	ENSG00000140740	-0.671759
ENSG00000255020	-2.90209	ENSG00000127329	-1.83886	ENSG00000205683	1.76397	ENSG00000092036	-0.918092	ENSG00000141505	-1.66056
ENSG00000067646	-2.89838	ENSG00000185201	1.83292	ENSG00000151883	1.76129	ENSG00000092068	1.01547	ENSG00000141985	1.04194
ENSG00000142549	-2.89581	ENSG00000182667	-1.82992	ENSG00000240666	1.75382	ENSG00000092108	0.370488	ENSG00000142166	-0.543316
ENSG00000091137	-2.89422	ENSG00000260989	1.82904	ENSG00000151617	1.74377	ENSG00000092295	-0.707924	ENSG00000142408	-2.42033
ENSG00000116574	-2.88279	ENSG00000246273	1.82849	ENSG00000184313	-1.7437	ENSG00000092421	1.0176	ENSG00000142453	0.384264
ENSG00000227755	-2.88051	ENSG00000049192	-1.82813	ENSG00000099617	-1.7434	ENSG00000092841	0.482368	ENSG00000142549	-2.89581
ENSG00000124875	2.87503	ENSG00000168453	1.82516	ENSG00000284640	-1.73846	ENSG00000092850	-2.35938	ENSG00000142949	-0.614179
ENSG00000143061	-2.86782	ENSG00000249464	-1.82207	ENSG00000113578	-1.73749	ENSG00000093167	0.507788	ENSG00000143036	-2.26105
ENSG00000154096	2.86677	ENSG00000224389	1.82197	ENSG00000179826	-1.7373	ENSG00000095139	0.337962	ENSG00000143061	-2.86782
ENSG00000125257	2.86435	ENSG00000079931	1.81406	ENSG00000261377	-1.72971	ENSG00000095539	-0.58968	ENSG00000143079	0.823754
ENSG00000113739	2.86368	ENSG00000124839	1.81046	ENSG00000070182	-1.7275	ENSG00000095585	-2.56933	ENSG00000143196	-3.21066
ENSG00000136929	-2.86268	ENSG00000145416	-1.81037	ENSG00000149328	-1.72514	ENSG00000095637	-1.59991	ENSG00000143502	-2.71424
ENSG00000087510	2.86236	ENSG00000133216	-1.80697	ENSG00000144460	-1.72164	ENSG00000095794	0.759028	ENSG00000144063	3.10803
ENSG00000129244	-2.86093	ENSG00000099860	1.79781	ENSG00000196353	-1.71878	ENSG00000096654	0.596627	ENSG00000144355	3.69514
ENSG00000224509	-2.86042	ENSG00000162723	-1.79181	ENSG00000123700	-1.71794	ENSG00000096696	2.42074	ENSG00000144649	-3.4116
ENSG00000198796	2.85505	ENSG00000259583	1.78858	ENSG00000156103	1.71672	ENSG00000097021	0.504084	ENSG00000144730	1.88279
ENSG00000170927	-2.85332	ENSG00000176438	1.78759	ENSG00000115361	-1.71641	ENSG00000097033	0.384938	ENSG00000144741	0.572588
ENSG00000265787	2.84997	ENSG00000237115	1.78749	ENSG00000145808	-1.71262	ENSG00000099139	1.6374	ENSG00000145012	1.16762
ENSG00000235597	-2.84816	ENSG00000156299	-1.78602	ENSG00000140511	1.71169	ENSG00000099194	-1.07483	ENSG00000145040	-1.62138
ENSG00000125430	-2.84783	ENSG00000235890	1.77936	ENSG00000110900	1.70842	ENSG00000099204	-1.73149	ENSG00000145284	-0.769292
ENSG00000120833	2.84676	ENSG00000231789	1.77913	ENSG00000129682	-1.70831	ENSG00000099256	-1.36599	ENSG00000145335	2.32638
ENSG00000238098	-2.84397	ENSG00000254602	1.77516	ENSG00000143001	-1.70723	ENSG00000099331	0.822394	ENSG00000145365	-0.782125
ENSG00000171385	-2.84319	ENSG00000198753	-1.77178	ENSG00000117115	-1.70441	ENSG00000099341	0.440084	ENSG00000145545	1.01523
ENSG00000248698	2.8382	ENSG00000101194	-1.77101	ENSG00000280219	1.7041	ENSG00000099769	-1.71815	ENSG00000145555	1.14005
ENSG00000225760	-2.83305	ENSG00000168386	1.77018	ENSG00000068078	1.70365	ENSG00000099783	0.469706	ENSG00000145685	1.30959
ENSG00000160867	-2.83259	ENSG00000267280	1.76914	ENSG00000135423	-1.69514	ENSG00000099800	0.468601	ENSG00000145700	-2.38431
ENSG00000182255	2.8306	ENSG00000231852	1.76312	ENSG00000266302	-1.68949	ENSG00000099810	0.400074	ENSG00000145779	2.77863
ENSG00000107984	2.82467	ENSG00000131808	-1.76017	ENSG00000244300	1.68776	ENSG00000099814	0.360915	ENSG00000145908	1.21504
ENSG00000235280	-2.81864	ENSG00000162722	-1.75502	ENSG00000168824	1.6872	ENSG00000099860	-1.47796	ENSG00000146005	-1.72623
ENSG00000256582	-2.8146	ENSG00000250517	-1.75155	ENSG00000145040	-1.68195	ENSG00000099864	1.08146	ENSG00000146242	1.06857
ENSG00000287342	-2.81288	ENSG00000143603	-1.74986	ENSG00000255666	-1.68171	ENSG00000099889	-1.69729	ENSG00000146250	1.08659
ENSG00000258943	2.81053	ENSG00000125148	-1.74928	ENSG00000179869	-1.67363	ENSG00000100030	0.428471	ENSG00000146676	0.482835
ENSG00000101265	-2.80687	ENSG00000171385	1.74804	ENSG00000149571	1.6715	ENSG00000100031	0.777473	ENSG00000147180	1.83795
ENSG00000188933	-2.80135	ENSG00000113231	1.74427	ENSG00000173212	-1.66673	ENSG00000100058	0.98909	ENSG00000147251	0.875052
ENSG00000162551	-2.7901	ENSG00000017427	1.74236	ENSG00000156298	-1.66457	ENSG00000100099	-0.374292	ENSG00000147324	0.85075
ENSG00000231062	-2.78811	ENSG00000185432	1.74005	ENSG00000255240	-1.6615	ENSG00000100100	-0.660061	ENSG00000147889	2.37233
ENSG00000279822	2.78548	ENSG00000162545	1.73515	ENSG00000171004	-1.66141	ENSG00000100151	-0.471372	ENSG00000148204	-4.57782
ENSG00000185008	2.78222	ENSG00000241399	1.73423	ENSG00000224594	1.66059	ENSG00000100156	-1.14001	ENSG00000148339	-0.578683
ENSG00000183778	2.78083	ENSG00000196581	1.72744	ENSG00000162105	-1.65887	ENSG00000100167	-1.12437	ENSG00000148346	-1.5541
ENSG00000145779	2.77863	ENSG00000184922	1.72597	ENSG00000240204	-1.6586	ENSG00000100170	-2.97173	ENSG00000149257	1.39155
ENSG00000144476	-2.77148	ENSG00000083067	-1.72478	ENSG00000160963	1.65565	ENSG00000100218	-1.90259	ENSG00000149328	-2.25672
ENSG00000101282	-2.76797	ENSG00000165966	1.72266	ENSG00000146216	-1.65429	ENSG00000100221	0.573652	ENSG00000149557	0.741918
ENSG00000086991	2.76708	ENSG00000137267	-1.72236	ENSG00000106025	-1.65269	ENSG00000100228	-0.583698	ENSG00000149571	2.68769
ENSG00000172159	-2.76549	ENSG00000162873	1.72021	ENSG00000139329	-1.65089	ENSG00000100263	0.293233	ENSG00000150627	-1.53616
ENSG00000088836	-2.76393	ENSG00000172020	-1.71813	ENSG00000181409	-1.64784	ENSG00000100307	-1.57364	ENSG00000150636	1.72045
ENSG00000283787	-2.76316	ENSG00000167964	1.71625	ENSG00000075340	-1.64769	ENSG00000100311	-3.37145	ENSG00000150722	-1.25349
ENSG00000179256	-2.76042	ENSG00000181085	1.71536	ENSG00000099822	1.64731	ENSG00000100321	-0.476095	ENSG00000150782	-0.828301
ENSG00000155846	-2.75419	ENSG00000107242	1.71336	ENSG00000105642	-1.64619	ENSG00000100336	-1.42546	ENSG00000151025	-2.45742
ENSG00000271133	2.75165	ENSG00000180758	1.70859	ENSG00000165272	-1.64106	ENSG00000100342	-1.35396	ENSG00000151575	-1.05453
ENSG00000160471	-2.74908	ENSG00000176697	-1.70817	ENSG00000134709	-1.63355	ENSG00000100350	-0.617234	ENSG00000151617	2.69913
ENSG00000152931	2.74882	ENSG00000088836	1.70706	ENSG00000197859	-1.6311	ENSG00000100360	-0.478388	ENSG00000151715	-3.00207
ENSG00000188883	-2.7463	ENSG00000157557	1.70453	ENSG00000118473	1.62931	ENSG00000100393	0.353859	ENSG00000151729	-0.895095
ENSG00000183287	2.74621	ENSG00000230521	1.69954	ENSG00000101188	-1.62653	ENSG00000100399	-2.02931	ENSG00000151883	2.26897
ENSG00000172575	-2.74616	ENSG00000162849	1.69933	ENSG00000118156	-1.6254	ENSG00000100413	0.566297	ENSG00000152078	-1.21914
ENSG00000277443	2.74434	ENSG00000151012	-1.69796	ENSG00000010327	-1.62257	ENSG00000100439	-0.305902	ENSG00000152154	-3.27811
ENSG00000166341	2.74035	ENSG00000220785	1.69279	ENSG00000196872	1.6196	ENSG00000100503	-0.596663	ENSG00000152402	-1.31982
ENSG00000240253	-2.73918	ENSG00000263301	1.68979	ENSG00000092929	-1.61335	ENSG00000100522	0.56	ENSG00000152779	-3.54213
ENSG00000105278	-2.73858	ENSG00000146072	-1.68933	ENSG00000153976	-1.61137	ENSG00000100599	0.696502	ENSG00000153130	-0.380203
ENSG00000189058	-2.73806	ENSG00000087245	-1.68866	ENSG00000174607	-1.60816	ENSG00000100605	-0.535723	ENSG00000153132	-1.40417
ENSG00000163491	2.73606	ENSG00000169715	-1.68718	ENSG00000237167	-1.60564	ENSG00000100647	-0.693169	ENSG00000153237	-0.786358
ENSG00000196136	-2.73517	ENSG00000281969	1.68663	ENSG00000175315	-1.60432	ENSG00000100722	0.316421	ENSG00000153443	0.340066
ENSG00000120658	2.73485	ENSG00000213694	-1.68571	ENSG00000168032	-1.60328	ENSG00000100739	0.946683	ENSG00000153898	3.87803
ENSG00000265766	2.73385	ENSG00000260971	1.68554	ENSG00000126785	1.59516	ENSG00000100842	-1.00289	ENSG00000153976	-2.34967
ENSG00000213088	2.73367	ENSG00000145020	1.68535	ENSG00000157570	-1.59443	ENSG00000100906	-0.923474	ENSG00000154080	-2.4304
ENSG00000165591	-2.71859	ENSG00000159167	-1.68186	ENSG00000128052	-1.59433	ENSG00000100918	-1.84649	ENSG00000154229	1.60068
ENSG00000143502	-2.71424	ENSG00000213139	-1.67273	ENSG00000165905	-1.59196	ENSG00000100934	0.467082	ENSG00000154330	-2.11415
ENSG00000107562	2.71255	ENSG00000007516	1.66933	ENSG00000166341	1.59151	ENSG00000100938	-0.360896	ENSG00000154874	-0.772791
ENSG00000145824	-2.71158	ENSG00000110031	-1.66869	ENSG00000152154	-1.59025	ENSG00000100968	-1.65469	ENSG00000154898	-2.51909
ENSG00000114487	-2.71086	ENSG00000244270	1.66845	ENSG00000023902	1.58979	ENSG00000100994	0.985997	ENSG00000154975	-0.961909
ENSG00000228509	-2.70592	ENSG00000261115	-1.66793	ENSG00000124507	-1.58802	ENSG00000101000	-1.21115	ENSG00000155254	0.616008
ENSG00000117152	2.70402	ENSG00000169242	1.66635	ENSG00000168993	-1.58501	ENSG00000101019	-0.899611	ENSG00000155657	-1.10525
ENSG00000120645	-2.70316	ENSG00000090339	1.66464	ENSG00000258130	-1.58432	ENSG00000101040	0.644524	ENSG00000156049	-1.15292
ENSG00000225969	2.6993	ENSG00000103647	-1.66244	ENSG00000160307	-1.58317	ENSG00000101096	-2.06947	ENSG00000156103	2.50005
ENSG00000151617	2.69913	ENSG00000182585	-1.66094	ENSG00000121904	-1.58195	ENSG00000101126	0.42992	ENSG00000156298	-1.46784
ENSG00000107099	-2.69668	ENSG00000240065	1.66014	ENSG00000149948	1.58046	ENSG00000101134	1.90984	ENSG00000156395	-0.487909
ENSG00000138347	2.69578	ENSG00000171208	-1.658	ENSG00000116962	1.58012	ENSG00000101199	0.386743	ENSG00000156453	-2.94193
ENSG00000164483	2.69225	ENSG00000235711	1.65062	ENSG00000105281	1.57501	ENSG00000101213	-1.0699	ENSG00000156466	-3.10259
ENSG00000114450	2.68782	ENSG00000080618	-1.64988	ENSG00000160097	-1.57262	ENSG00000101224	1.05071	ENSG00000157064	-1.41982
ENSG00000149571	2.68769	ENSG00000095637	1.64779	ENSG00000183395	1.57242	ENSG00000101255	1.54399	ENSG00000157214	-2.5537
ENSG00000174469	2.68732	ENSG00000267871	1.64761	ENSG00000075618	1.57137	ENSG00000101294	0.432511	ENSG00000157227	0.485344
ENSG00000131771	-2.68134	ENSG00000132386	1.64696	ENSG00000204335	-1.56533	ENSG00000101306	-3.64389	ENSG00000157240	0.970864
ENSG00000074181	2.6805	ENSG00000224559	-1.64652	ENSG00000157168	-1.56497	ENSG00000101310	0.369888	ENSG00000157388	-1.20449
ENSG00000227507	-2.67834	ENSG00000188766	-1.6449	ENSG00000173227	1.56295	ENSG00000101350	0.597116	ENSG00000157404	-1.80266
ENSG00000251680	-2.6754	ENSG00000152127	-1.64229	ENSG00000285280	-1.55924	ENSG00000101384	1.2615	ENSG00000157570	-1.28254
ENSG00000105699	-2.67497	ENSG00000153956	-1.6389	ENSG00000133640	-1.55894	ENSG00000101405	-1.56088	ENSG00000157578	-0.485591
ENSG00000166501	-2.67379	ENSG00000145824	1.63834	ENSG00000204252	-1.55359	ENSG00000101439	-0.507164	ENSG00000157890	-1.08981
ENSG00000175302	2.67114	ENSG00000130294	-1.63806	ENSG00000224367	-1.55299	ENSG00000101557	0.309909	ENSG00000158023	-0.837589
ENSG00000146006	2.66277	ENSG00000153179	1.63642	ENSG00000259370	-1.55223	ENSG00000101577	-0.500848	ENSG00000158050	3.45686
ENSG00000226207	-2.65832	ENSG00000170801	-1.63619	ENSG00000132932	-1.55066	ENSG00000101605	-1.7647	ENSG00000158747	0.869072
ENSG00000280744	-2.65298	ENSG00000119147	1.63332	ENSG00000166823	-1.5496	ENSG00000101638	-0.794001	ENSG00000158792	0.644778
ENSG00000116996	-2.64967	ENSG00000169116	-1.63305	ENSG00000267257	1.54827	ENSG00000101680	1.98508	ENSG00000159216	1.08736
ENSG00000225670	2.64727	ENSG00000113578	-1.63205	ENSG00000273209	-1.54721	ENSG00000101695	0.701889	ENSG00000159231	1.88392
ENSG00000277991	2.64468	ENSG00000103089	1.62511	ENSG00000136732	1.54434	ENSG00000101752	0.66647	ENSG00000159784	0.902059
ENSG00000109610	-2.64177	ENSG00000250899	1.62385	ENSG00000104722	-1.54327	ENSG00000101901	0.348225	ENSG00000159840	0.493789
ENSG00000261183	-2.63875	ENSG00000124507	1.62377	ENSG00000156049	-1.53753	ENSG00000102001	-2.4394	ENSG00000160050	0.60461
ENSG00000131242	-2.63781	ENSG00000117228	1.61908	ENSG00000166831	1.53507	ENSG00000102024	1.8882	ENSG00000160062	0.980784
ENSG00000197859	-2.63697	ENSG00000126603	1.61794	ENSG00000129214	-1.53373	ENSG00000102030	0.405904	ENSG00000160180	-2.03576
ENSG00000148680	2.63649	ENSG00000076641	-1.61742	ENSG00000127252	-1.53113	ENSG00000102057	0.812729	ENSG00000160188	-0.95179
ENSG00000268287	-2.63615	ENSG00000229563	-1.61462	ENSG00000079101	-1.53012	ENSG00000102316	0.408382	ENSG00000160307	-1.76274
ENSG00000230438	-2.63562	ENSG00000099889	1.61294	ENSG00000182901	-1.52996	ENSG00000102317	0.634185	ENSG00000160321	-1.25671
ENSG00000196660	-2.62723	ENSG00000109738	-1.61132	ENSG00000175745	1.52922	ENSG00000102387	-0.845014	ENSG00000160539	-0.418636
ENSG00000197594	-2.6249	ENSG00000013297	1.60779	ENSG00000107099	-1.52813	ENSG00000102390	0.543897	ENSG00000160789	0.491195
ENSG00000165716	-2.62422	ENSG00000049323	-1.60617	ENSG00000179399	-1.52676	ENSG00000102445	-0.573413	ENSG00000160963	1.98156
ENSG00000109906	-2.62055	ENSG00000243649	1.6005	ENSG00000130558	-1.52146	ENSG00000102452	-1.03174	ENSG00000161013	0.604483
ENSG00000248801	-2.61992	ENSG00000186480	1.59882	ENSG00000285106	-1.51995	ENSG00000102468	2.50804	ENSG00000161202	0.259826
ENSG00000184524	-2.61639	ENSG00000139278	-1.59827	ENSG00000179178	-1.51791	ENSG00000102575	-1.96971	ENSG00000161281	-0.561101
ENSG00000185818	-2.6137	ENSG00000129048	-1.59218	ENSG00000178695	1.51747	ENSG00000102678	-1.40375	ENSG00000161544	-1.54957
ENSG00000162383	2.61146	ENSG00000144834	-1.5915	ENSG00000134443	1.51668	ENSG00000102699	0.739612	ENSG00000161653	-1.72159
ENSG00000173714	-2.61013	ENSG00000144476	1.58936	ENSG00000227039	-1.51513	ENSG00000102753	0.412688	ENSG00000161791	0.875141
ENSG00000139629	-2.60914	ENSG00000064309	1.58472	ENSG00000138650	1.51437	ENSG00000102781	0.93976	ENSG00000161896	-2.10406
ENSG00000107742	-2.60603	ENSG00000182389	1.57649	ENSG00000125148	-1.51205	ENSG00000102802	2.54332	ENSG00000162039	-3.31579
ENSG00000158008	-2.60431	ENSG00000038427	-1.57588	ENSG00000125384	1.51043	ENSG00000102804	0.556541	ENSG00000162105	-1.10986
ENSG00000248599	-2.60202	ENSG00000101265	1.57384	ENSG00000160321	-1.50663	ENSG00000102890	-1.17875	ENSG00000162174	-0.779013
ENSG00000253802	2.59126	ENSG00000259459	1.57296	ENSG00000164136	1.50647	ENSG00000102934	-1.21099	ENSG00000162302	0.614271
ENSG00000160179	-2.59015	ENSG00000271978	1.57229	ENSG00000184838	1.504	ENSG00000102935	-1.14959	ENSG00000162390	-1.4186
ENSG00000123572	2.58228	ENSG00000163817	1.572	ENSG00000118514	-1.50156	ENSG00000102996	0.840416	ENSG00000162409	-0.879698
ENSG00000181585	-2.58225	ENSG00000132530	1.57148	ENSG00000179256	-1.49994	ENSG00000103023	-0.0275971	ENSG00000162444	-2.18028
ENSG00000173917	2.58068	ENSG00000111907	1.57082	ENSG00000275450	-1.49952	ENSG00000103056	-0.694552	ENSG00000162494	-3.05593
ENSG00000123977	2.57664	ENSG00000198805	-1.57024	ENSG00000250517	-1.4982	ENSG00000103067	-2.26729	ENSG00000162520	-0.650222
ENSG00000095585	-2.56933	ENSG00000179630	-1.57007	ENSG00000263400	1.49657	ENSG00000103091	-0.626904	ENSG00000162543	-1.95379
ENSG00000251011	2.56907	ENSG00000197321	-1.5673	ENSG00000183971	1.49211	ENSG00000103187	0.673228	ENSG00000162706	2.47595
ENSG00000177181	-2.56406	ENSG00000261770	-1.56719	ENSG00000086300	-1.4856	ENSG00000103253	-0.666689	ENSG00000162753	-1.48143
ENSG00000127955	2.56135	ENSG00000147697	-1.56591	ENSG00000198208	-1.48257	ENSG00000103342	0.616824	ENSG00000162777	-2.11572
ENSG00000101443	-2.56051	ENSG00000129675	1.56364	ENSG00000074181	1.47767	ENSG00000103365	-0.52474	ENSG00000162931	-1.79189
ENSG00000248890	2.55668	ENSG00000215012	1.56227	ENSG00000137285	1.47659	ENSG00000103429	0.482569	ENSG00000163071	-1.01091
ENSG00000175745	2.55553	ENSG00000163618	-1.56082	ENSG00000157890	-1.47642	ENSG00000103550	0.806411	ENSG00000163083	2.29359
ENSG00000162882	-2.55538	ENSG00000125257	-1.55934	ENSG00000204540	1.47379	ENSG00000103723	-1.0627	ENSG00000163359	1.4535
ENSG00000157214	-2.5537	ENSG00000164849	1.55639	ENSG00000231806	-1.47311	ENSG00000103811	-1.32118	ENSG00000163412	-0.845196
ENSG00000144834	2.55025	ENSG00000164402	1.55422	ENSG00000143036	-1.47269	ENSG00000103888	1.11109	ENSG00000163435	-4.32685
ENSG00000117598	-2.54922	ENSG00000075275	-1.55386	ENSG00000127561	-1.46916	ENSG00000103966	-0.748069	ENSG00000163444	0.635488
ENSG00000271978	-2.54883	ENSG00000113273	-1.55345	ENSG00000174808	-1.46858	ENSG00000103994	-0.540613	ENSG00000163492	-1.99547
ENSG00000102802	2.54332	ENSG00000184985	-1.55195	ENSG00000196242	-1.46678	ENSG00000104044	-2.10537	ENSG00000163536	-2.16485
ENSG00000127152	-2.54273	ENSG00000197461	1.54981	ENSG00000261150	-1.46316	ENSG00000104067	-0.635991	ENSG00000163739	2.45586
ENSG00000165887	-2.54214	ENSG00000230438	1.54793	ENSG00000159784	1.46171	ENSG00000104267	0.679589	ENSG00000163864	-0.666302
ENSG00000120217	2.5401	ENSG00000118503	-1.54648	ENSG00000233608	1.46141	ENSG00000104332	-4.57283	ENSG00000164007	-3.61098
ENSG00000170160	-2.53863	ENSG00000173530	-1.54477	ENSG00000279713	1.45497	ENSG00000104356	0.646404	ENSG00000164112	1.96243
ENSG00000281969	-2.5384	ENSG00000189337	1.54457	ENSG00000042980	-1.45445	ENSG00000104368	1.27674	ENSG00000164136	1.51808
ENSG00000138316	2.53726	ENSG00000143816	1.54104	ENSG00000095203	1.45396	ENSG00000104388	0.33111	ENSG00000164181	-1.83669
ENSG00000185168	-2.53239	ENSG00000173947	1.54089	ENSG00000125864	1.45175	ENSG00000104419	1.04152	ENSG00000164187	-0.983551
ENSG00000149043	-2.53201	ENSG00000171877	-1.5383	ENSG00000164181	-1.44808	ENSG00000104427	0.523678	ENSG00000164197	-0.740591
ENSG00000134709	-2.53067	ENSG00000105655	1.53816	ENSG00000228536	-1.44762	ENSG00000104447	0.809235	ENSG00000164347	-0.543319
ENSG00000111319	-2.52983	ENSG00000013588	-1.5339	ENSG00000011422	-1.44452	ENSG00000104517	0.49981	ENSG00000164669	-1.42323
ENSG00000176771	2.52853	ENSG00000135378	1.53186	ENSG00000179674	-1.4384	ENSG00000104643	0.707955	ENSG00000164691	-1.69399
ENSG00000181085	-2.52359	ENSG00000235770	1.52954	ENSG00000007174	-1.43813	ENSG00000104687	0.561223	ENSG00000164692	1.57933
ENSG00000154898	-2.51909	ENSG00000116141	-1.52906	ENSG00000205929	-1.43495	ENSG00000104691	0.539639	ENSG00000164694	-0.963661
ENSG00000063438	2.51807	ENSG00000133687	-1.52867	ENSG00000158813	-1.43387	ENSG00000104714	0.424513	ENSG00000164695	-0.671647
ENSG00000128512	2.51754	ENSG00000140284	1.52772	ENSG00000171766	-1.43311	ENSG00000104728	-0.535047	ENSG00000164879	-3.85345
ENSG00000165795	-2.51533	ENSG00000260086	1.52163	ENSG00000181804	1.42948	ENSG00000104783	2.08432	ENSG00000164919	-0.382822
ENSG00000188133	-2.51529	ENSG00000174130	-1.51929	ENSG00000095739	1.4287	ENSG00000104814	-0.860734	ENSG00000165084	-2.06043
ENSG00000215187	-2.51182	ENSG00000163132	1.51554	ENSG00000024422	1.42813	ENSG00000104856	-0.62818	ENSG00000165115	-0.930319
ENSG00000102468	2.50804	ENSG00000175928	1.51422	ENSG00000173114	1.42754	ENSG00000104870	-0.575277	ENSG00000165118	-0.525213
ENSG00000154319	-2.50784	ENSG00000152952	-1.5141	ENSG00000187800	1.42647	ENSG00000104881	-1.17205	ENSG00000165140	-2.96533
ENSG00000183248	-2.50683	ENSG00000135046	-1.51143	ENSG00000158246	1.42326	ENSG00000104903	-1.07249	ENSG00000165152	-0.859885
ENSG00000116983	-2.50409	ENSG00000196878	-1.5086	ENSG00000279086	-1.422	ENSG00000105137	-0.300919	ENSG00000165238	-3.70669
ENSG00000170801	2.50356	ENSG00000048052	1.50166	ENSG00000135636	-1.42134	ENSG00000105220	-0.379627	ENSG00000165272	-2.02503
ENSG00000156103	2.50005	ENSG00000106392	-1.50049	ENSG00000165716	-1.42118	ENSG00000105393	0.561397	ENSG00000165449	2.20119
ENSG00000113645	-2.49922	ENSG00000237238	-1.49935	ENSG00000103257	1.4209	ENSG00000105426	-0.392852	ENSG00000165474	-1.23619
ENSG00000186191	2.49613	ENSG00000171219	1.49901	ENSG00000222047	1.41937	ENSG00000105427	-1.25626	ENSG00000165521	-1.8287
ENSG00000073067	-2.49517	ENSG00000069493	1.49874	ENSG00000162039	-1.41892	ENSG00000105472	-0.374136	ENSG00000165887	-2.54214
ENSG00000141639	-2.4921	ENSG00000235370	-1.49706	ENSG00000215012	1.41874	ENSG00000105479	-2.16317	ENSG00000165943	-0.344569
ENSG00000157554	-2.49044	ENSG00000267706	1.49694	ENSG00000127084	-1.41847	ENSG00000105499	-0.644759	ENSG00000166106	3.40145
ENSG00000250305	-2.4892	ENSG00000164626	1.49525	ENSG00000237978	-1.41624	ENSG00000105538	-0.701901	ENSG00000166167	-0.396875
ENSG00000185272	-2.48885	ENSG00000182580	1.49098	ENSG00000158023	-1.41508	ENSG00000105559	0.789241	ENSG00000166228	-0.562891
ENSG00000156687	2.48748	ENSG00000233117	-1.48997	ENSG00000227120	-1.41379	ENSG00000105568	0.353603	ENSG00000166257	-1.03357
ENSG00000162706	2.47595	ENSG00000167664	1.48976	ENSG00000169184	1.41327	ENSG00000105655	-0.843109	ENSG00000166340	0.610113
ENSG00000267385	-2.47427	ENSG00000168994	1.48819	ENSG00000166250	1.41068	ENSG00000105671	0.65959	ENSG00000166341	2.74035
ENSG00000274654	2.46935	ENSG00000163738	-1.48793	ENSG00000142149	1.40676	ENSG00000105755	0.940899	ENSG00000166402	-1.58822
ENSG00000168993	-2.46921	ENSG00000165029	-1.48722	ENSG00000081842	-1.40538	ENSG00000105767	-0.738505	ENSG00000166411	-0.514555
ENSG00000148655	-2.46816	ENSG00000016402	1.48548	ENSG00000138061	1.40522	ENSG00000105778	0.513414	ENSG00000166579	0.555305
ENSG00000130224	2.46799	ENSG00000214435	1.48468	ENSG00000274565	1.40518	ENSG00000105792	-1.0887	ENSG00000166707	0.792271
ENSG00000170577	2.46679	ENSG00000054356	-1.48292	ENSG00000130508	1.40492	ENSG00000105835	0.743885	ENSG00000166762	-1.56601
ENSG00000144648	-2.46494	ENSG00000168621	-1.48145	ENSG00000147255	-1.40463	ENSG00000105856	0.533069	ENSG00000166813	0.727276
ENSG00000161835	-2.4631	ENSG00000151320	-1.48138	ENSG00000117461	1.40443	ENSG00000105877	1.68602	ENSG00000166823	-1.25707
ENSG00000186481	2.4628	ENSG00000111452	-1.47904	ENSG00000171051	-1.40062	ENSG00000105894	1.65116	ENSG00000166831	0.731883
ENSG00000233608	2.46209	ENSG00000137496	1.47848	ENSG00000163431	1.39903	ENSG00000105929	-1.28742	ENSG00000166912	0.568679
ENSG00000155761	-2.45884	ENSG00000042062	1.47803	ENSG00000160838	1.39902	ENSG00000105971	0.741114	ENSG00000167157	4.27943
ENSG00000151025	-2.45742	ENSG00000103067	1.47335	ENSG00000242110	-1.39817	ENSG00000105974	1.09944	ENSG00000167244	-4.72768
ENSG00000132530	-2.45613	ENSG00000121440	1.47277	ENSG00000228709	-1.39737	ENSG00000105976	0.344195	ENSG00000167332	-1.3906
ENSG00000163739	2.45586	ENSG00000165757	-1.46714	ENSG00000153956	-1.39558	ENSG00000106049	-0.672738	ENSG00000167491	0.594962
ENSG00000181126	-2.45232	ENSG00000271714	1.46643	ENSG00000119698	-1.39395	ENSG00000106078	-1.27062	ENSG00000167494	-3.74849
ENSG00000154856	-2.44852	ENSG00000115339	-1.46577	ENSG00000100060	-1.39307	ENSG00000106080	0.631276	ENSG00000167676	-2.22778
ENSG00000185567	2.44838	ENSG00000174672	-1.46544	ENSG00000236345	-1.39292	ENSG00000106089	2.27811	ENSG00000167695	0.820504
ENSG00000238086	-2.44837	ENSG00000161642	1.4648	ENSG00000189423	-1.392	ENSG00000106105	0.666963	ENSG00000167930	0.753232
ENSG00000134115	-2.4394	ENSG00000166145	1.46419	ENSG00000166762	-1.38998	ENSG00000106125	-0.812884	ENSG00000168014	-0.360114
ENSG00000102001	-2.4394	ENSG00000133315	1.46346	ENSG00000137834	1.38942	ENSG00000106263	0.289649	ENSG00000168032	-1.0774
ENSG00000235711	-2.43581	ENSG00000158008	1.46255	ENSG00000025039	-1.38843	ENSG00000106302	-0.467494	ENSG00000168071	-0.817533
ENSG00000064270	2.4352	ENSG00000172260	-1.45828	ENSG00000134013	1.38815	ENSG00000106348	0.444801	ENSG00000168118	0.428927
ENSG00000163631	-2.43274	ENSG00000187266	1.45519	ENSG00000255408	-1.38738	ENSG00000106367	0.451761	ENSG00000168256	0.864303
ENSG00000154080	-2.4304	ENSG00000176058	1.45006	ENSG00000162654	1.38377	ENSG00000106397	0.573962	ENSG00000168280	-0.916982
ENSG00000137843	-2.43028	ENSG00000186297	-1.45003	ENSG00000128268	-1.38287	ENSG00000106538	-3.71098	ENSG00000168309	-1.27379
ENSG00000124126	2.42586	ENSG00000224957	1.44982	ENSG00000109610	-1.382	ENSG00000106546	0.677665	ENSG00000168710	-0.700812
ENSG00000181409	-2.42477	ENSG00000161958	1.44933	ENSG00000135097	1.37941	ENSG00000106605	-0.358782	ENSG00000168769	0.774407
ENSG00000096696	2.42074	ENSG00000259291	1.44922	ENSG00000131398	-1.37671	ENSG00000106617	0.388693	ENSG00000168781	-1.60974
ENSG00000142408	-2.42033	ENSG00000213190	-1.44921	ENSG00000139737	-1.37278	ENSG00000106636	0.449894	ENSG00000168785	1.44539
ENSG00000076864	-2.42023	ENSG00000049246	1.44824	ENSG00000100065	1.37121	ENSG00000106638	0.537856	ENSG00000168824	2.33025
ENSG00000261189	2.41897	ENSG00000072133	-1.44676	ENSG00000160062	1.37071	ENSG00000106701	0.920975	ENSG00000168874	1.27009
ENSG00000198842	-2.41686	ENSG00000117643	1.44568	ENSG00000180447	1.36849	ENSG00000106714	1.7617	ENSG00000168993	-2.46921
ENSG00000186919	2.41669	ENSG00000012779	-1.44556	ENSG00000165757	-1.36703	ENSG00000106803	0.568589	ENSG00000169169	-0.600835
ENSG00000238276	-2.4162	ENSG00000113448	-1.44322	ENSG00000287281	-1.36632	ENSG00000106804	-0.92338	ENSG00000169189	0.806713
ENSG00000175318	-2.41266	ENSG00000132357	-1.44201	ENSG00000163618	-1.36567	ENSG00000106823	-1.46068	ENSG00000169436	-1.68911
ENSG00000240891	2.41258	ENSG00000130477	-1.44156	ENSG00000166886	1.36502	ENSG00000106829	0.663155	ENSG00000169504	1.03699
ENSG00000118473	2.41247	ENSG00000143772	1.44127	ENSG00000169116	-1.36502	ENSG00000106868	1.25444	ENSG00000169594	3.2318
ENSG00000186212	-2.41238	ENSG00000182902	1.43967	ENSG00000021645	-1.36024	ENSG00000106948	0.820203	ENSG00000169682	0.585872
ENSG00000168539	2.41227	ENSG00000196083	-1.43876	ENSG00000143061	-1.35981	ENSG00000107014	-1.82742	ENSG00000169903	-1.51811
ENSG00000184956	-2.4047	ENSG00000128512	-1.43513	ENSG00000227082	1.35941	ENSG00000107020	0.579057	ENSG00000170074	-3.90963
ENSG00000154721	-2.40257	ENSG00000152049	-1.43484	ENSG00000163531	-1.35917	ENSG00000107036	-0.412212	ENSG00000170160	-2.53863
ENSG00000134160	-2.40161	ENSG00000153823	-1.43432	ENSG00000198865	-1.35893	ENSG00000107242	-1.97063	ENSG00000170175	-2.27614
ENSG00000198535	2.39768	ENSG00000086991	-1.43427	ENSG00000151846	-1.35829	ENSG00000107317	-4.06952	ENSG00000170373	-3.8175
ENSG00000274253	-2.3976	ENSG00000118513	-1.43054	ENSG00000150687	1.35439	ENSG00000107341	0.316563	ENSG00000170381	-0.824607
ENSG00000262966	-2.39738	ENSG00000233721	1.43029	ENSG00000078725	1.35301	ENSG00000107438	-1.53536	ENSG00000170412	-1.0981
ENSG00000112796	-2.39243	ENSG00000142235	1.42913	ENSG00000181472	1.35124	ENSG00000107537	-0.706581	ENSG00000170498	-1.69139
ENSG00000266970	-2.3883	ENSG00000260077	1.42813	ENSG00000135439	1.3495	ENSG00000107554	1.71675	ENSG00000170579	-1.47465
ENSG00000103522	2.38768	ENSG00000284052	1.42642	ENSG00000115255	-1.34801	ENSG00000107562	2.71255	ENSG00000170653	0.456513
ENSG00000159640	2.38648	ENSG00000173114	-1.41838	ENSG00000105289	-1.34722	ENSG00000107593	-1.51635	ENSG00000171004	-0.909892
ENSG00000226313	-2.38583	ENSG00000286056	1.41752	ENSG00000273018	-1.34304	ENSG00000107738	-1.01469	ENSG00000171174	-0.546924
ENSG00000125384	2.3845	ENSG00000187720	-1.41724	ENSG00000169302	-1.33744	ENSG00000107742	-2.60603	ENSG00000171224	-0.41838
ENSG00000145700	-2.38431	ENSG00000102934	1.415	ENSG00000124140	-1.33386	ENSG00000107771	0.557766	ENSG00000171759	-1.76142
ENSG00000133083	2.38309	ENSG00000066629	-1.41333	ENSG00000130294	-1.32941	ENSG00000107819	0.883037	ENSG00000171766	-1.56181
ENSG00000259419	-2.38195	ENSG00000250848	-1.41275	ENSG00000243232	-1.32924	ENSG00000107864	-0.805535	ENSG00000171798	-1.15002
ENSG00000182585	2.38019	ENSG00000182472	1.41251	ENSG00000178662	-1.32866	ENSG00000107957	0.695968	ENSG00000171943	0.726192
ENSG00000179178	-2.37939	ENSG00000090932	-1.41031	ENSG00000129295	-1.32341	ENSG00000107984	2.82467	ENSG00000171951	2.1817
ENSG00000188660	-2.37743	ENSG00000144583	-1.40897	ENSG00000197415	-1.32292	ENSG00000108010	0.6782	ENSG00000172137	3.85291
ENSG00000147889	2.37233	ENSG00000136111	1.40788	ENSG00000086696	1.32252	ENSG00000108039	0.397296	ENSG00000172164	-1.15614
ENSG00000162873	-2.37225	ENSG00000187942	1.40602	ENSG00000150782	-1.3223	ENSG00000108094	0.435002	ENSG00000172201	1.60349
ENSG00000231345	2.37218	ENSG00000184702	1.40596	ENSG00000104059	-1.32215	ENSG00000108175	0.583852	ENSG00000172345	-0.991137
ENSG00000146070	2.37088	ENSG00000179598	1.40402	ENSG00000239405	1.32081	ENSG00000108219	0.615477	ENSG00000173068	0.710777
ENSG00000205426	2.36932	ENSG00000120217	-1.40133	ENSG00000168994	1.32009	ENSG00000108239	-0.503008	ENSG00000173432	-4.46061
ENSG00000147041	2.36754	ENSG00000130584	1.39952	ENSG00000255038	-1.31931	ENSG00000108379	-0.736913	ENSG00000173473	0.535263
ENSG00000227544	-2.36737	ENSG00000131015	-1.3993	ENSG00000196660	-1.31645	ENSG00000108387	-1.79633	ENSG00000173535	-1.2269
ENSG00000204789	-2.36628	ENSG00000149131	1.3989	ENSG00000152137	-1.3159	ENSG00000108448	1.40708	ENSG00000173599	0.621412
ENSG00000135074	2.36488	ENSG00000180353	-1.39852	ENSG00000116396	-1.31149	ENSG00000108515	-0.860972	ENSG00000173714	-2.61013
ENSG00000092850	-2.35938	ENSG00000241852	1.39537	ENSG00000236824	-1.31076	ENSG00000108639	-0.573746	ENSG00000173917	2.58068
ENSG00000105289	-2.3592	ENSG00000147036	-1.39391	ENSG00000095951	1.30994	ENSG00000108651	0.377405	ENSG00000173950	1.11206
ENSG00000250548	-2.35863	ENSG00000198133	1.3935	ENSG00000183153	1.3089	ENSG00000108691	0.714364	ENSG00000174348	3.14018
ENSG00000184613	-2.35817	ENSG00000141401	-1.38974	ENSG00000112796	-1.30568	ENSG00000108771	-0.855941	ENSG00000174469	2.68732
ENSG00000182389	-2.35643	ENSG00000280043	-1.38618	ENSG00000168135	-1.30505	ENSG00000108828	0.404116	ENSG00000174567	-1.94183
ENSG00000123838	2.35446	ENSG00000133083	-1.3859	ENSG00000165140	-1.30483	ENSG00000108829	0.608711	ENSG00000174607	-1.69378
ENSG00000156299	2.35405	ENSG00000182179	1.3842	ENSG00000143603	-1.30374	ENSG00000108830	-0.922264	ENSG00000174808	-1.22198
ENSG00000115423	-2.35321	ENSG00000069424	1.37825	ENSG00000286529	-1.3032	ENSG00000108840	-1.0734	ENSG00000174938	1.31226
ENSG00000160183	-2.35168	ENSG00000087076	1.37644	ENSG00000145700	-1.30308	ENSG00000108924	-2.16734	ENSG00000175130	0.532139
ENSG00000153976	-2.34967	ENSG00000114115	1.37615	ENSG00000110031	-1.30256	ENSG00000109016	-0.589161	ENSG00000175315	-1.34322
ENSG00000123119	-2.34939	ENSG00000176463	-1.37461	ENSG00000163739	1.30255	ENSG00000109103	-0.404639	ENSG00000175745	2.55553
ENSG00000140284	-2.34295	ENSG00000125430	1.3728	ENSG00000114279	-1.30189	ENSG00000109107	-1.48837	ENSG00000175899	-2.28194
ENSG00000264570	2.33833	ENSG00000198780	1.37195	ENSG00000105810	1.29997	ENSG00000109220	0.619298	ENSG00000176124	1.0939
ENSG00000005379	-2.3383	ENSG00000204850	1.3659	ENSG00000102755	1.29754	ENSG00000109265	1.70549	ENSG00000176595	-2.00778
ENSG00000161642	-2.33609	ENSG00000131759	1.36366	ENSG00000165887	-1.29648	ENSG00000109472	0.792984	ENSG00000176658	-1.27651
ENSG00000184908	-2.3359	ENSG00000197444	1.3625	ENSG00000184985	1.29519	ENSG00000109534	0.397819	ENSG00000176692	3.95034
ENSG00000214435	-2.33483	ENSG00000186867	-1.36157	ENSG00000105699	-1.29181	ENSG00000109572	0.614422	ENSG00000176771	2.52853
ENSG00000168824	2.33025	ENSG00000131480	-1.35901	ENSG00000261888	1.28955	ENSG00000109576	0.663765	ENSG00000176868	-0.0255182
ENSG00000174527	-2.32686	ENSG00000165194	-1.35882	ENSG00000248890	1.28907	ENSG00000109654	-0.486156	ENSG00000177108	1.73206
ENSG00000145335	2.32638	ENSG00000169855	-1.35881	ENSG00000130720	1.28894	ENSG00000109680	0.921706	ENSG00000177181	-2.56406
ENSG00000174669	-2.32335	ENSG00000145819	-1.35836	ENSG00000256940	-1.28878	ENSG00000109689	0.894222	ENSG00000177363	-0.734346
ENSG00000198682	2.32334	ENSG00000100399	1.35756	ENSG00000054277	-1.28804	ENSG00000109736	0.52473	ENSG00000177370	0.61378
ENSG00000135312	2.32257	ENSG00000226210	1.35659	ENSG00000173714	-1.28583	ENSG00000109743	1.50033	ENSG00000177406	-0.785507
ENSG00000175471	2.31876	ENSG00000099256	1.3551	ENSG00000020181	1.28462	ENSG00000109758	1.28229	ENSG00000177732	1.09206
ENSG00000183801	-2.31739	ENSG00000122035	1.35337	ENSG00000277561	-1.28355	ENSG00000109762	-0.830117	ENSG00000177807	-4.23625
ENSG00000162595	2.31665	ENSG00000057019	-1.35318	ENSG00000171227	1.28254	ENSG00000109790	-0.510289	ENSG00000178162	-2.06319
ENSG00000249574	-2.31564	ENSG00000106333	1.3515	ENSG00000280744	-1.28062	ENSG00000109814	0.583935	ENSG00000178301	-0.739352
ENSG00000123496	2.311	ENSG00000131771	1.35126	ENSG00000167676	-1.27878	ENSG00000109832	-1.68143	ENSG00000178538	-4.49527
ENSG00000288218	-2.31056	ENSG00000273209	-1.34997	ENSG00000145908	1.27683	ENSG00000109906	-2.62055	ENSG00000178690	-1.74457
ENSG00000224057	2.30921	ENSG00000166979	-1.34845	ENSG00000099219	1.27625	ENSG00000109971	0.550125	ENSG00000178695	1.40535
ENSG00000183876	2.30736	ENSG00000149300	1.34707	ENSG00000183785	-1.27549	ENSG00000109991	-3.71622	ENSG00000178776	-1.061
ENSG00000099822	2.3065	ENSG00000278962	1.34508	ENSG00000141985	1.27526	ENSG00000110057	-0.616605	ENSG00000178826	-1.65213
ENSG00000197582	2.30522	ENSG00000158966	-1.34477	ENSG00000214491	-1.27522	ENSG00000110104	0.67666	ENSG00000178947	-2.04559
ENSG00000105357	-2.30493	ENSG00000178814	1.34463	ENSG00000268798	1.27403	ENSG00000110318	-0.689733	ENSG00000179178	-2.37939
ENSG00000111885	-2.30155	ENSG00000233483	1.34459	ENSG00000105131	-1.27275	ENSG00000110395	0.582632	ENSG00000179256	-2.76042
ENSG00000206195	2.29959	ENSG00000081026	1.34433	ENSG00000177301	-1.27063	ENSG00000110400	0.725249	ENSG00000179348	2.10209
ENSG00000248079	-2.29796	ENSG00000151062	1.34423	ENSG00000203876	-1.26983	ENSG00000110492	-0.875977	ENSG00000179673	-6.64595
ENSG00000267257	2.29669	ENSG00000137463	1.34118	ENSG00000130475	-1.26964	ENSG00000110721	-0.400165	ENSG00000179826	-0.946504
ENSG00000163083	2.29359	ENSG00000010278	-1.34036	ENSG00000165863	1.26889	ENSG00000110851	0.303402	ENSG00000180332	-1.19202
ENSG00000280219	2.29198	ENSG00000248383	-1.33921	ENSG00000132016	-1.26809	ENSG00000110876	1.10363	ENSG00000180440	-3.17823
ENSG00000127920	2.29173	ENSG00000149948	-1.33712	ENSG00000102287	1.2614	ENSG00000110880	0.655912	ENSG00000180447	1.94648
ENSG00000135638	-2.29103	ENSG00000147854	-1.3358	ENSG00000228198	-1.26099	ENSG00000110887	-3.87917	ENSG00000180611	0.703451
ENSG00000267706	-2.29077	ENSG00000174292	1.33159	ENSG00000175906	1.25953	ENSG00000110906	-0.383328	ENSG00000180785	-3.25949
ENSG00000158089	-2.28814	ENSG00000142765	1.33064	ENSG00000147180	1.25933	ENSG00000111077	0.650659	ENSG00000180801	2.06877
ENSG00000130035	-2.28635	ENSG00000173210	-1.32981	ENSG00000113231	1.25742	ENSG00000111186	-0.49868	ENSG00000181126	-2.45232
ENSG00000026508	2.28444	ENSG00000187824	1.32786	ENSG00000246366	-1.25616	ENSG00000111276	-0.418986	ENSG00000181163	0.714553
ENSG00000188937	-2.28391	ENSG00000274565	1.32654	ENSG00000174332	-1.25327	ENSG00000111319	-2.52983	ENSG00000181234	-2.9578
ENSG00000177283	2.28361	ENSG00000107554	-1.32574	ENSG00000166979	1.25322	ENSG00000111371	0.619002	ENSG00000181409	-2.42477
ENSG00000175899	-2.28194	ENSG00000142089	1.3235	ENSG00000141505	-1.25279	ENSG00000111405	-1.65588	ENSG00000181467	1.12035
ENSG00000286169	2.28	ENSG00000125510	1.32026	ENSG00000160233	-1.25181	ENSG00000111424	-1.05768	ENSG00000181790	-2.01195
ENSG00000106089	2.27811	ENSG00000108839	1.3199	ENSG00000106333	1.25179	ENSG00000111432	0.394551	ENSG00000181804	2.07222
ENSG00000151655	2.27684	ENSG00000259319	1.31978	ENSG00000174469	1.25045	ENSG00000111450	0.725347	ENSG00000182095	0.459411
ENSG00000170175	-2.27614	ENSG00000196756	1.31899	ENSG00000254951	1.25039	ENSG00000111452	0.95802	ENSG00000182103	-1.48397
ENSG00000137285	2.2736	ENSG00000105219	1.31897	ENSG00000214140	-1.24769	ENSG00000111481	0.43687	ENSG00000182107	2.23637
ENSG00000171219	-2.27284	ENSG00000105479	1.31786	ENSG00000181126	-1.24733	ENSG00000111540	-0.286216	ENSG00000182134	-0.936899
ENSG00000127951	2.27171	ENSG00000162654	1.31761	ENSG00000134508	1.24728	ENSG00000111605	0.440398	ENSG00000182492	0.538068
ENSG00000054219	-2.26897	ENSG00000142303	-1.31726	ENSG00000225830	1.24574	ENSG00000111666	0.590299	ENSG00000182534	-0.9122
ENSG00000151883	2.26897	ENSG00000246982	1.31489	ENSG00000189212	-1.24406	ENSG00000111670	0.73124	ENSG00000182568	-1.72715
ENSG00000103067	-2.26729	ENSG00000214113	1.31468	ENSG00000244270	1.24315	ENSG00000111679	-1.56682	ENSG00000182912	-2.03817
ENSG00000230061	-2.26426	ENSG00000144959	-1.31243	ENSG00000105855	1.24259	ENSG00000111752	-0.385345	ENSG00000182957	-0.697352
ENSG00000143036	-2.26105	ENSG00000182985	1.31215	ENSG00000103145	1.2397	ENSG00000111863	1.97667	ENSG00000183049	-0.78538
ENSG00000226887	-2.25935	ENSG00000187498	-1.31178	ENSG00000126259	-1.23943	ENSG00000111907	-0.985759	ENSG00000183087	-1.18239
ENSG00000171864	2.25867	ENSG00000144152	1.31164	ENSG00000162543	-1.23931	ENSG00000111911	0.746498	ENSG00000183160	1.3537
ENSG00000167664	-2.25823	ENSG00000132561	1.30603	ENSG00000285108	-1.23852	ENSG00000111913	-1.45901	ENSG00000183230	-1.48559
ENSG00000149328	-2.25672	ENSG00000277117	-1.30414	ENSG00000130584	1.23777	ENSG00000111961	0.700405	ENSG00000183248	-2.50683
ENSG00000227082	2.25596	ENSG00000110876	-1.30263	ENSG00000160188	-1.23696	ENSG00000112062	0.64715	ENSG00000183605	-0.897519
ENSG00000115935	2.25479	ENSG00000144218	1.30072	ENSG00000161896	-1.23622	ENSG00000112208	0.704712	ENSG00000183628	-0.932056
ENSG00000229981	-2.25003	ENSG00000165028	1.3006	ENSG00000164344	-1.23591	ENSG00000112234	0.827497	ENSG00000183690	-1.93673
ENSG00000077274	-2.24638	ENSG00000231160	1.29878	ENSG00000178033	-1.23238	ENSG00000112245	0.453481	ENSG00000183722	-0.71466
ENSG00000116985	-2.24627	ENSG00000164171	-1.29804	ENSG00000023445	-1.23159	ENSG00000112294	-0.857557	ENSG00000183729	-1.0004
ENSG00000259370	-2.24578	ENSG00000168135	1.29703	ENSG00000002587	-1.23082	ENSG00000112320	-0.576272	ENSG00000183741	0.686405
ENSG00000164736	2.24428	ENSG00000178662	-1.29383	ENSG00000159216	1.22771	ENSG00000112561	0.655397	ENSG00000183762	-0.651851
ENSG00000168243	-2.24309	ENSG00000130150	-1.29333	ENSG00000149257	1.22647	ENSG00000112667	-0.627339	ENSG00000183765	-0.753327
ENSG00000142675	-2.24269	ENSG00000132326	1.29195	ENSG00000110660	1.22641	ENSG00000112759	-1.12026	ENSG00000183785	-1.31125
ENSG00000260641	2.2415	ENSG00000102024	-1.28829	ENSG00000164161	1.22616	ENSG00000112763	0.548961	ENSG00000183837	-2.97492
ENSG00000259675	-2.24091	ENSG00000280385	-1.28757	ENSG00000154898	-1.22489	ENSG00000112769	3.59607	ENSG00000184110	0.581123
ENSG00000114805	-2.23881	ENSG00000069667	1.287	ENSG00000255197	-1.22171	ENSG00000112893	0.697832	ENSG00000184156	-1.27643
ENSG00000069493	-2.23675	ENSG00000254585	-1.28461	ENSG00000181392	-1.2207	ENSG00000112981	-0.825055	ENSG00000184292	1.26674
ENSG00000182107	2.23637	ENSG00000266865	1.28451	ENSG00000101194	-1.21622	ENSG00000112992	-0.709952	ENSG00000184313	-1.45663
ENSG00000286056	-2.22971	ENSG00000138814	-1.28445	ENSG00000279137	-1.2096	ENSG00000113140	1.04314	ENSG00000184384	1.62887
ENSG00000231806	-2.22962	ENSG00000159761	1.28371	ENSG00000112297	-1.20842	ENSG00000113163	0.447605	ENSG00000184500	0.975543
ENSG00000105642	-2.22823	ENSG00000007255	1.2833	ENSG00000196517	1.20833	ENSG00000113194	0.392431	ENSG00000184515	-1.11751
ENSG00000167676	-2.22778	ENSG00000075340	-1.28176	ENSG00000278156	1.20596	ENSG00000113302	-3.11757	ENSG00000184613	-2.35817
ENSG00000041982	2.22747	ENSG00000175287	1.28121	ENSG00000166707	1.20453	ENSG00000113319	-0.951122	ENSG00000184640	1.14001
ENSG00000010810	2.22507	ENSG00000169213	-1.28112	ENSG00000168309	-1.203	ENSG00000113356	0.77731	ENSG00000184672	-0.145175
ENSG00000134986	2.22171	ENSG00000175556	1.28	ENSG00000138030	-1.20278	ENSG00000113448	1.10729	ENSG00000184838	1.3915
ENSG00000169242	-2.22079	ENSG00000134516	-1.27818	ENSG00000114270	-1.20128	ENSG00000113739	2.86368	ENSG00000184905	-3.03573
ENSG00000148735	-2.21941	ENSG00000165644	1.27766	ENSG00000046604	-1.201	ENSG00000113758	0.715732	ENSG00000184956	-2.4047
ENSG00000120278	-2.21927	ENSG00000090554	1.27685	ENSG00000163359	1.19996	ENSG00000113838	0.627812	ENSG00000185272	-2.48885
ENSG00000126583	-2.21373	ENSG00000250479	1.27594	ENSG00000136895	-1.19965	ENSG00000114019	-0.499956	ENSG00000185436	-1.58654
ENSG00000216921	-2.21131	ENSG00000140937	-1.27532	ENSG00000070601	-1.19894	ENSG00000114023	-0.462624	ENSG00000185551	1.02275
ENSG00000117266	-2.21107	ENSG00000203876	-1.27463	ENSG00000185761	-1.1978	ENSG00000114107	-0.419172	ENSG00000185761	-0.670629
ENSG00000265763	-2.20885	ENSG00000034053	-1.27404	ENSG00000180596	-1.19624	ENSG00000114115	-1.97634	ENSG00000185818	-2.6137
ENSG00000150630	2.20846	ENSG00000109472	-1.27393	ENSG00000119938	1.19582	ENSG00000114251	1.85631	ENSG00000186314	1.47664
ENSG00000133256	-2.2082	ENSG00000130751	1.27183	ENSG00000127920	1.19355	ENSG00000114331	0.432023	ENSG00000186340	3.07974
ENSG00000225778	-2.20621	ENSG00000271119	-1.27097	ENSG00000165899	-1.19314	ENSG00000114353	0.340211	ENSG00000186642	-1.47091
ENSG00000165449	2.20119	ENSG00000170323	-1.27083	ENSG00000136235	1.19278	ENSG00000114374	-1.1464	ENSG00000186684	3.12229
ENSG00000131808	2.19974	ENSG00000279137	1.26795	ENSG00000007516	-1.19234	ENSG00000114378	-1.6938	ENSG00000186907	-1.63737
ENSG00000090530	2.19841	ENSG00000237989	1.26756	ENSG00000158856	-1.19179	ENSG00000114423	1.758	ENSG00000187094	-2.13753
ENSG00000170703	-2.19823	ENSG00000182118	1.26683	ENSG00000213996	1.19	ENSG00000114487	-2.71086	ENSG00000187231	1.04609
ENSG00000166147	2.19806	ENSG00000197467	-1.26677	ENSG00000083067	-1.18983	ENSG00000114541	0.970579	ENSG00000187605	0.886811
ENSG00000147872	2.19605	ENSG00000103253	1.26672	ENSG00000072133	-1.18856	ENSG00000114656	-0.799631	ENSG00000187800	1.11806
ENSG00000283886	-2.19424	ENSG00000120756	-1.26365	ENSG00000119514	-1.18829	ENSG00000114767	0.477746	ENSG00000188042	0.935571
ENSG00000197321	2.1927	ENSG00000182575	1.26257	ENSG00000223802	1.18695	ENSG00000114786	-1.15481	ENSG00000188130	1.45541
ENSG00000250697	2.18668	ENSG00000284977	-1.26235	ENSG00000111058	-1.18418	ENSG00000114790	-1.94212	ENSG00000188133	-2.51529
ENSG00000204969	-2.18586	ENSG00000065413	-1.25778	ENSG00000129194	-1.18251	ENSG00000114805	-2.23881	ENSG00000188488	-3.83054
ENSG00000255690	2.18567	ENSG00000285106	-1.25467	ENSG00000280099	1.18118	ENSG00000114854	-1.92261	ENSG00000188883	-2.7463
ENSG00000181652	-2.18462	ENSG00000258947	-1.25302	ENSG00000113369	-1.18045	ENSG00000114867	0.391014	ENSG00000188933	-2.80135
ENSG00000277287	-2.18227	ENSG00000265666	1.25148	ENSG00000039600	-1.18015	ENSG00000114923	-0.862846	ENSG00000189058	-2.73806
ENSG00000171951	2.1817	ENSG00000278934	1.25042	ENSG00000226964	1.17921	ENSG00000114948	1.78068	ENSG00000189423	-2.15599
ENSG00000197444	-2.18107	ENSG00000181544	-1.25036	ENSG00000116990	-1.17742	ENSG00000114993	-0.733561	ENSG00000196109	-0.755089
ENSG00000162444	-2.18028	ENSG00000091986	-1.24727	ENSG00000095587	-1.17709	ENSG00000115091	0.663715	ENSG00000196136	-2.73517
ENSG00000214140	-2.17989	ENSG00000174059	1.24595	ENSG00000139899	-1.17698	ENSG00000115109	0.66998	ENSG00000196242	-1.38378
ENSG00000174326	-2.17185	ENSG00000102385	-1.24505	ENSG00000139508	-1.17383	ENSG00000115232	-1.5368	ENSG00000196313	0.344286
ENSG00000117480	-2.17067	ENSG00000237575	-1.24445	ENSG00000103647	-1.17315	ENSG00000115233	0.470066	ENSG00000196337	-2.05328
ENSG00000161249	-2.16997	ENSG00000183395	-1.24366	ENSG00000145284	-1.1709	ENSG00000115239	-0.421266	ENSG00000196369	0.926482
ENSG00000138650	2.16928	ENSG00000108924	1.24114	ENSG00000168781	-1.17088	ENSG00000115241	0.438449	ENSG00000196542	-0.409346
ENSG00000239732	-2.16861	ENSG00000178033	-1.23784	ENSG00000211445	-1.16943	ENSG00000115267	-1.6527	ENSG00000196549	1.71081
ENSG00000169432	2.16814	ENSG00000165905	1.23418	ENSG00000136295	1.16682	ENSG00000115275	0.41121	ENSG00000196639	3.27853
ENSG00000108924	-2.16734	ENSG00000182287	-1.23216	ENSG00000136867	-1.16648	ENSG00000115282	0.363139	ENSG00000196700	0.387633
ENSG00000218416	-2.16548	ENSG00000181649	-1.23058	ENSG00000109501	-1.16522	ENSG00000115286	-0.376934	ENSG00000196872	0.838938
ENSG00000163536	-2.16485	ENSG00000174669	1.22866	ENSG00000092871	1.16275	ENSG00000115295	-0.336342	ENSG00000196932	3.71552
ENSG00000258884	-2.16399	ENSG00000185561	1.2285	ENSG00000078269	1.16193	ENSG00000115306	0.58934	ENSG00000197157	0.351275
ENSG00000105479	-2.16317	ENSG00000105373	1.22808	ENSG00000105464	-1.1605	ENSG00000115363	1.58053	ENSG00000197360	-1.92686
ENSG00000219438	-2.16216	ENSG00000120899	1.22758	ENSG00000091592	-1.15758	ENSG00000115457	-0.425884	ENSG00000197457	1.08605
ENSG00000118513	2.16205	ENSG00000240541	1.22662	ENSG00000185551	1.15734	ENSG00000115461	2.10006	ENSG00000197506	-1.43251
ENSG00000237248	-2.16095	ENSG00000113645	1.2261	ENSG00000179148	-1.15706	ENSG00000115484	0.405436	ENSG00000197555	1.15693
ENSG00000105464	-2.16035	ENSG00000086300	-1.22078	ENSG00000155754	-1.15635	ENSG00000115504	0.493267	ENSG00000197859	-2.63697
ENSG00000116990	-2.15879	ENSG00000164251	-1.21944	ENSG00000259146	1.15468	ENSG00000115594	1.88375	ENSG00000197943	-3.47547
ENSG00000013588	2.15727	ENSG00000203930	-1.21905	ENSG00000101098	-1.15449	ENSG00000115648	5.3251	ENSG00000198075	-3.23254
ENSG00000067606	-2.15639	ENSG00000274180	1.21871	ENSG00000283175	-1.15235	ENSG00000115685	-0.369139	ENSG00000198208	-1.455
ENSG00000189423	-2.15599	ENSG00000257489	1.2159	ENSG00000231672	-1.15079	ENSG00000115808	0.540677	ENSG00000198478	-0.925881
ENSG00000181333	-2.15411	ENSG00000185100	1.21287	ENSG00000280279	1.1497	ENSG00000115946	0.451132	ENSG00000198722	-0.595423
ENSG00000266302	-2.15229	ENSG00000160097	1.21284	ENSG00000168811	-1.14633	ENSG00000115963	1.49047	ENSG00000198796	2.85505
ENSG00000140465	-2.15097	ENSG00000243232	-1.2125	ENSG00000198075	-1.14489	ENSG00000115977	0.56327	ENSG00000198865	-0.89603
ENSG00000279762	2.15082	ENSG00000146233	1.21159	ENSG00000117122	1.14359	ENSG00000115993	0.72269	ENSG00000203780	-1.05269
ENSG00000246273	-2.14531	ENSG00000073008	-1.21158	ENSG00000145147	-1.13822	ENSG00000116117	-0.639178	ENSG00000203883	1.13731
ENSG00000215218	-2.14501	ENSG00000076864	1.21039	ENSG00000164692	1.13753	ENSG00000116120	0.5055	ENSG00000204176	0.780436
ENSG00000012779	2.14409	ENSG00000099219	1.20834	ENSG00000145335	1.13484	ENSG00000116132	1.3108	ENSG00000204252	-0.796284
ENSG00000116774	-2.14297	ENSG00000173918	1.20818	ENSG00000102271	1.13455	ENSG00000116151	-0.642126	ENSG00000204262	1.10853
ENSG00000255727	-2.13926	ENSG00000175832	-1.20588	ENSG00000228672	1.13384	ENSG00000116266	0.307308	ENSG00000204335	-3.23247
ENSG00000166145	-2.13857	ENSG00000271811	-1.20538	ENSG00000162645	1.13157	ENSG00000116353	-0.429095	ENSG00000204673	0.75792
ENSG00000187094	-2.13753	ENSG00000197905	1.20087	ENSG00000225778	-1.13062	ENSG00000116406	0.684945	ENSG00000204711	-1.30512
ENSG00000121039	-2.13588	ENSG00000198910	-1.2002	ENSG00000127325	-1.12991	ENSG00000116604	0.525593	ENSG00000204969	-2.18586
ENSG00000278962	-2.13568	ENSG00000166963	-1.1973	ENSG00000118402	1.12896	ENSG00000116661	-1.77474	ENSG00000205097	-0.0259912
ENSG00000272927	-2.13532	ENSG00000203805	-1.19641	ENSG00000106537	-1.12886	ENSG00000116675	-0.995408	ENSG00000205213	0.776676
ENSG00000161958	-2.13411	ENSG00000231007	1.19575	ENSG00000130940	-1.12738	ENSG00000116729	-0.926926	ENSG00000205683	1.5112
ENSG00000249332	-2.13353	ENSG00000100842	1.19282	ENSG00000140835	-1.12695	ENSG00000116774	-2.14297	ENSG00000205744	-4.03175
ENSG00000135905	2.1332	ENSG00000182054	1.18913	ENSG00000187266	-1.12659	ENSG00000116857	-0.334021	ENSG00000211445	-1.38396
ENSG00000151835	2.13064	ENSG00000257335	-1.18869	ENSG00000166147	1.1258	ENSG00000116871	0.347478	ENSG00000213015	0.606242
ENSG00000124721	-2.12946	ENSG00000113721	1.18725	ENSG00000007402	-1.12509	ENSG00000116874	-0.455489	ENSG00000213023	-1.45175
ENSG00000153292	2.12922	ENSG00000101255	-1.18572	ENSG00000162711	-1.12411	ENSG00000116885	-0.541934	ENSG00000213047	-1.11829
ENSG00000146122	-2.12849	ENSG00000164303	1.18495	ENSG00000150627	-1.12355	ENSG00000116981	-2.9944	ENSG00000213088	2.73367
ENSG00000169933	2.12714	ENSG00000164142	1.18477	ENSG00000099250	1.12348	ENSG00000116983	-2.50409	ENSG00000213762	0.482379
ENSG00000088756	-2.12669	ENSG00000187134	1.18461	ENSG00000122641	1.12156	ENSG00000116996	-2.64967	ENSG00000214140	-2.17989
ENSG00000284634	-2.12183	ENSG00000023839	-1.1831	ENSG00000102034	1.12075	ENSG00000117013	-1.57898	ENSG00000214366	-0.0245573
ENSG00000261603	-2.12111	ENSG00000108840	1.18231	ENSG00000182492	1.12058	ENSG00000117016	-1.09894	ENSG00000214491	-1.61501
ENSG00000168918	-2.12062	ENSG00000124466	1.18205	ENSG00000165591	-1.1201	ENSG00000117054	-0.652618	ENSG00000215866	-1.07594
ENSG00000207870	2.12051	ENSG00000179299	1.18098	ENSG00000196337	-1.11612	ENSG00000117118	-0.401311	ENSG00000219438	-2.16216
ENSG00000137267	2.11843	ENSG00000154917	-1.17604	ENSG00000232000	-1.11444	ENSG00000117133	0.436612	ENSG00000220721	-0.0245573
ENSG00000162777	-2.11572	ENSG00000250722	1.17289	ENSG00000113273	-1.11427	ENSG00000117139	0.535807	ENSG00000222047	1.25341
ENSG00000164626	-2.115	ENSG00000167552	-1.17274	ENSG00000271860	-1.11417	ENSG00000117143	0.735366	ENSG00000223572	-5.58333
ENSG00000154330	-2.11415	ENSG00000161638	-1.17135	ENSG00000131378	1.11312	ENSG00000117152	2.70402	ENSG00000223764	1.92734
ENSG00000147036	2.11032	ENSG00000111679	1.1672	ENSG00000239389	-1.11186	ENSG00000117266	-2.21107	ENSG00000223969	-1.97618
ENSG00000151692	2.10954	ENSG00000135454	-1.16392	ENSG00000090924	1.11174	ENSG00000117305	-0.303337	ENSG00000224081	-1.93541
ENSG00000154274	-2.10915	ENSG00000144893	1.16359	ENSG00000120875	1.10982	ENSG00000117385	0.689421	ENSG00000224167	-1.85589
ENSG00000134013	2.10696	ENSG00000073756	-1.16246	ENSG00000132846	1.10761	ENSG00000117407	-1.13633	ENSG00000224367	-1.69757
ENSG00000182575	-2.10585	ENSG00000171867	-1.16195	ENSG00000144583	-1.10731	ENSG00000117450	0.56777	ENSG00000224944	-1.69572
ENSG00000104044	-2.10537	ENSG00000084710	-1.16129	ENSG00000001617	1.10617	ENSG00000117519	-0.508239	ENSG00000225670	2.64727
ENSG00000152128	2.10445	ENSG00000148655	1.16123	ENSG00000136068	1.10442	ENSG00000117586	-1.36874	ENSG00000225778	-2.20621
ENSG00000161896	-2.10406	ENSG00000156475	1.16055	ENSG00000147251	1.10408	ENSG00000117640	-0.345856	ENSG00000225830	0.756915
ENSG00000179348	2.10209	ENSG00000185070	-1.15733	ENSG00000250899	1.10362	ENSG00000117859	-0.777617	ENSG00000226031	-1.83122
ENSG00000076706	2.10193	ENSG00000204706	-1.15646	ENSG00000287916	-1.10286	ENSG00000118113	-1.31285	ENSG00000226530	-1.50741
ENSG00000184911	-2.10128	ENSG00000128591	-1.15346	ENSG00000176472	1.10222	ENSG00000118194	-1.66109	ENSG00000226711	-0.73421
ENSG00000115461	2.10006	ENSG00000120594	1.15309	ENSG00000074047	1.10095	ENSG00000118200	0.315805	ENSG00000226757	1.61705
ENSG00000196972	-2.09982	ENSG00000261051	-1.15175	ENSG00000162409	-1.09992	ENSG00000118242	-0.484308	ENSG00000227039	-1.25118
ENSG00000124205	-2.09736	ENSG00000256940	-1.15052	ENSG00000204262	1.09774	ENSG00000118257	1.17522	ENSG00000227082	2.25596
ENSG00000117595	2.09613	ENSG00000103145	1.14819	ENSG00000124920	-1.09708	ENSG00000118263	0.692333	ENSG00000228452	-0.0245573
ENSG00000171903	2.09598	ENSG00000109107	1.14784	ENSG00000187957	-1.09684	ENSG00000118292	0.560854	ENSG00000228549	-3.39682
ENSG00000198003	-2.09519	ENSG00000158296	-1.14557	ENSG00000167701	1.09623	ENSG00000118307	-1.76912	ENSG00000228709	-3.23105
ENSG00000218052	-2.09206	ENSG00000204248	1.14477	ENSG00000204706	-1.09568	ENSG00000118407	-1.51471	ENSG00000230091	-0.627229
ENSG00000154529	2.0886	ENSG00000170891	-1.14432	ENSG00000277758	1.09539	ENSG00000118496	0.622282	ENSG00000230133	-3.71051
ENSG00000169752	-2.08858	ENSG00000131196	1.14415	ENSG00000132357	-1.09377	ENSG00000118503	1.00642	ENSG00000230395	-0.0265767
ENSG00000196126	2.08776	ENSG00000133131	-1.14393	ENSG00000150722	-1.09343	ENSG00000118507	-0.897461	ENSG00000230522	-0.0257438
ENSG00000124920	-2.08664	ENSG00000279838	-1.14198	ENSG00000240694	1.09185	ENSG00000118513	2.16205	ENSG00000231389	1.99849
ENSG00000226953	2.08469	ENSG00000288066	1.14194	ENSG00000115468	1.09126	ENSG00000118640	-0.752313	ENSG00000231806	-2.22962
ENSG00000104783	2.08432	ENSG00000139597	1.14038	ENSG00000286288	-1.0909	ENSG00000118762	0.89994	ENSG00000232000	-1.09695
ENSG00000073670	-2.08134	ENSG00000130066	-1.13905	ENSG00000095015	1.08864	ENSG00000118804	0.60494	ENSG00000232889	-0.0251597
ENSG00000204850	-2.08048	ENSG00000170955	-1.13899	ENSG00000101222	-1.08848	ENSG00000118849	-3.61673	ENSG00000233016	0.339679
ENSG00000150551	2.07882	ENSG00000102678	1.1389	ENSG00000105219	-1.08843	ENSG00000118873	0.294805	ENSG00000233421	-1.57414
ENSG00000125730	-2.07736	ENSG00000272168	-1.13867	ENSG00000248383	-1.08484	ENSG00000118900	0.650343	ENSG00000233608	2.46209
ENSG00000255346	2.07419	ENSG00000184731	1.13644	ENSG00000187134	1.08464	ENSG00000118922	0.855626	ENSG00000233695	-1.65922
ENSG00000181804	2.07222	ENSG00000259075	-1.13628	ENSG00000182134	-1.08376	ENSG00000118965	0.502021	ENSG00000233705	-0.522379
ENSG00000241057	-2.06978	ENSG00000287839	-1.1355	ENSG00000168038	-1.08295	ENSG00000119139	-0.590269	ENSG00000233901	-1.99005
ENSG00000101096	-2.06947	ENSG00000167131	1.13524	ENSG00000197584	1.08156	ENSG00000119147	-1.2622	ENSG00000233919	-0.0245573
ENSG00000280385	2.06941	ENSG00000277954	1.13515	ENSG00000103490	1.08128	ENSG00000119280	-0.975187	ENSG00000234614	-1.37893
ENSG00000169554	2.06886	ENSG00000150907	1.13404	ENSG00000271009	1.07977	ENSG00000119285	0.356148	ENSG00000235033	-1.94721
ENSG00000180801	2.06877	ENSG00000109576	-1.13278	ENSG00000136490	1.07783	ENSG00000119314	0.560715	ENSG00000235034	-1.65333
ENSG00000006555	-2.06844	ENSG00000165591	1.13256	ENSG00000183186	-1.07649	ENSG00000119397	-0.897186	ENSG00000235092	1.73027
ENSG00000140459	-2.06801	ENSG00000158710	-1.13178	ENSG00000204055	1.075	ENSG00000119411	-3.63921	ENSG00000235275	0.0330094
ENSG00000142235	-2.06799	ENSG00000163884	1.13124	ENSG00000027075	1.07378	ENSG00000119487	0.403696	ENSG00000235280	-2.81864
ENSG00000157827	2.06735	ENSG00000258667	-1.13037	ENSG00000169926	1.07171	ENSG00000119522	-0.60499	ENSG00000235482	-0.0249134
ENSG00000149527	2.06449	ENSG00000135929	1.1303	ENSG00000171798	-1.07165	ENSG00000119535	-1.57826	ENSG00000235501	-0.974792
ENSG00000178162	-2.06319	ENSG00000124006	1.13013	ENSG00000272405	-1.07051	ENSG00000119638	-0.565866	ENSG00000235621	-3.91382
ENSG00000165084	-2.06043	ENSG00000157827	-1.12646	ENSG00000257497	-1.06819	ENSG00000119640	-0.655015	ENSG00000235961	-0.984418
ENSG00000179902	-2.05958	ENSG00000224729	1.12568	ENSG00000019505	-1.0669	ENSG00000119655	-0.859475	ENSG00000236679	-0.026661
ENSG00000185860	2.05946	ENSG00000250511	1.12511	ENSG00000161653	-1.06596	ENSG00000119673	-0.540517	ENSG00000237248	-2.16095
ENSG00000247775	2.05656	ENSG00000198003	1.1249	ENSG00000131981	1.0656	ENSG00000119684	-0.837423	ENSG00000237310	-0.864159
ENSG00000111058	-2.05566	ENSG00000154277	-1.12433	ENSG00000178690	-1.06389	ENSG00000119865	0.633376	ENSG00000238084	0.0241364
ENSG00000196337	-2.05328	ENSG00000185215	1.12417	ENSG00000237943	-1.06302	ENSG00000119878	0.415134	ENSG00000238207	-1.32198
ENSG00000244306	2.05218	ENSG00000157193	-1.12382	ENSG00000089847	-1.06287	ENSG00000119912	0.423572	ENSG00000239405	1.05946
ENSG00000165966	-2.05131	ENSG00000001561	-1.1227	ENSG00000277531	-1.06193	ENSG00000119927	0.536882	ENSG00000239467	-1.39038
ENSG00000130508	2.04885	ENSG00000152495	-1.12269	ENSG00000177732	1.06187	ENSG00000119929	0.362284	ENSG00000239887	-1.06829
ENSG00000152784	2.04772	ENSG00000121068	1.12113	ENSG00000162745	1.06181	ENSG00000119946	-0.964631	ENSG00000240204	-1.41895
ENSG00000171812	-2.04678	ENSG00000237172	1.11866	ENSG00000122861	1.06118	ENSG00000120053	-0.813514	ENSG00000240253	-2.73918
ENSG00000041353	2.04614	ENSG00000100307	1.11806	ENSG00000260001	-1.06003	ENSG00000120129	0.902445	ENSG00000240498	0.655474
ENSG00000178947	-2.04559	ENSG00000271425	-1.11797	ENSG00000132329	1.05692	ENSG00000120156	1.61597	ENSG00000240666	2.93812
ENSG00000074047	2.04348	ENSG00000142959	1.11769	ENSG00000133169	-1.0568	ENSG00000120265	0.368661	ENSG00000240694	0.749655
ENSG00000257221	2.0428	ENSG00000125730	1.11648	ENSG00000226031	-1.05572	ENSG00000120594	-1.25097	ENSG00000240821	-0.0251597
ENSG00000138131	-2.04132	ENSG00000188993	-1.11387	ENSG00000138172	1.05563	ENSG00000120645	-2.70316	ENSG00000240849	0.781965
ENSG00000125675	2.04093	ENSG00000285427	1.11359	ENSG00000135074	1.05406	ENSG00000120658	2.73485	ENSG00000240875	-1.06744
ENSG00000183206	2.03874	ENSG00000136305	1.11231	ENSG00000233695	-1.05283	ENSG00000120685	0.433653	ENSG00000241020	-0.0265189
ENSG00000182912	-2.03817	ENSG00000196296	1.1121	ENSG00000176124	1.05056	ENSG00000120694	0.673434	ENSG00000241158	-3.66491
ENSG00000160180	-2.03576	ENSG00000242498	1.10992	ENSG00000261033	-1.04974	ENSG00000120697	0.374269	ENSG00000242021	-0.0249134
ENSG00000186469	2.03552	ENSG00000203727	-1.10787	ENSG00000254818	-1.04925	ENSG00000120800	0.510947	ENSG00000242110	-1.69903
ENSG00000204248	-2.03507	ENSG00000176788	-1.10628	ENSG00000153714	-1.04842	ENSG00000120820	-0.587497	ENSG00000242866	-1.94121
ENSG00000084674	-2.03124	ENSG00000228198	-1.10259	ENSG00000273261	1.04763	ENSG00000120832	-0.465502	ENSG00000243069	-1.47419
ENSG00000187908	-2.03075	ENSG00000283228	1.10091	ENSG00000117643	-1.04521	ENSG00000120837	-0.382851	ENSG00000243089	-1.46352
ENSG00000100399	-2.02931	ENSG00000197415	-1.10019	ENSG00000125968	1.04479	ENSG00000120885	-0.842163	ENSG00000243244	1.66923
ENSG00000277448	-2.0261	ENSG00000183696	-1.0996	ENSG00000172819	1.04425	ENSG00000120899	-1.37505	ENSG00000243920	-0.0245573
ENSG00000180730	2.02585	ENSG00000147872	-1.09949	ENSG00000235903	-1.0437	ENSG00000120910	0.364665	ENSG00000244300	1.44106
ENSG00000165272	-2.02503	ENSG00000185522	1.09784	ENSG00000104833	-1.04133	ENSG00000120915	-0.84524	ENSG00000244586	1.15231
ENSG00000122861	2.02138	ENSG00000006740	-1.09695	ENSG00000157404	-1.04081	ENSG00000121039	-2.13588	ENSG00000245522	-1.36344
ENSG00000073350	-2.02073	ENSG00000205795	1.0952	ENSG00000249669	1.04002	ENSG00000121068	-1.02087	ENSG00000246985	3.40363
ENSG00000166428	-2.01758	ENSG00000109680	-1.09163	ENSG00000140459	-1.03871	ENSG00000121289	0.328783	ENSG00000248610	-1.5351
ENSG00000181790	-2.01195	ENSG00000129757	1.0886	ENSG00000165521	-1.03845	ENSG00000121440	-1.74355	ENSG00000248671	-0.575945
ENSG00000176595	-2.00778	ENSG00000129226	-1.08692	ENSG00000198948	-1.03782	ENSG00000121446	-0.0312691	ENSG00000248716	-0.0245573
ENSG00000137198	-2.00424	ENSG00000151692	-1.08636	ENSG00000155254	1.0376	ENSG00000121481	0.457277	ENSG00000248801	-2.61992
ENSG00000134508	2.00062	ENSG00000179399	-1.0854	ENSG00000072952	1.03556	ENSG00000121621	1.53732	ENSG00000248890	2.55668
ENSG00000076944	-1.99893	ENSG00000165434	-1.08489	ENSG00000117480	-1.03452	ENSG00000121749	0.630306	ENSG00000250120	-1.52144
ENSG00000231389	1.99849	ENSG00000140961	-1.08461	ENSG00000172031	-1.03383	ENSG00000121879	0.514717	ENSG00000250241	1.43099
ENSG00000157551	1.99637	ENSG00000141837	-1.08432	ENSG00000116141	-1.03202	ENSG00000122035	-1.05198	ENSG00000250305	-2.4892
ENSG00000167642	-1.99578	ENSG00000100918	1.08372	ENSG00000285000	-1.03171	ENSG00000122176	-1.32381	ENSG00000250742	-1.63299
ENSG00000163492	-1.99547	ENSG00000175643	1.08264	ENSG00000189144	-1.02927	ENSG00000122547	-1.32318	ENSG00000253549	-0.56977
ENSG00000184809	1.99406	ENSG00000165959	1.08107	ENSG00000235033	-1.0287	ENSG00000122643	0.668426	ENSG00000253550	-0.0245573
ENSG00000170323	1.99381	ENSG00000136999	-1.07979	ENSG00000115271	-1.02824	ENSG00000122705	0.391658	ENSG00000253764	-2.91316
ENSG00000287666	-1.99346	ENSG00000157551	-1.07961	ENSG00000160179	-1.02624	ENSG00000122862	1.33928	ENSG00000254087	1.32802
ENSG00000129422	-1.99186	ENSG00000091490	-1.07686	ENSG00000266094	1.02436	ENSG00000123104	0.94146	ENSG00000254615	1.61128
ENSG00000168671	-1.99078	ENSG00000183935	-1.07525	ENSG00000168386	1.02185	ENSG00000123119	-2.34939	ENSG00000254959	-0.0251597
ENSG00000233901	-1.99005	ENSG00000170537	-1.0728	ENSG00000123892	-1.02159	ENSG00000123146	1.18615	ENSG00000255197	-0.71197
ENSG00000235098	-1.98938	ENSG00000173227	1.07188	ENSG00000148677	-1.02157	ENSG00000123200	0.481414	ENSG00000255240	-1.44104
ENSG00000240065	-1.98926	ENSG00000158769	1.07018	ENSG00000125462	-1.01971	ENSG00000123213	0.806747	ENSG00000255267	-4.56461
ENSG00000224559	1.98656	ENSG00000140044	1.06939	ENSG00000229953	-1.01903	ENSG00000123342	1.52955	ENSG00000255408	-1.84277
ENSG00000101680	1.98508	ENSG00000104833	-1.06707	ENSG00000132561	1.01733	ENSG00000123352	0.820165	ENSG00000255690	2.18567
ENSG00000160963	1.98156	ENSG00000222036	-1.06607	ENSG00000079931	1.01705	ENSG00000123454	-1.9269	ENSG00000257027	-1.55844
ENSG00000132470	-1.98125	ENSG00000136869	-1.06486	ENSG00000145545	1.01687	ENSG00000123472	-0.669472	ENSG00000259146	0.706405
ENSG00000127561	-1.97835	ENSG00000251364	1.06385	ENSG00000162407	1.01426	ENSG00000123496	2.311	ENSG00000259185	0.860733
ENSG00000111863	1.97667	ENSG00000097096	1.06193	ENSG00000226530	-1.01146	ENSG00000123572	2.58228	ENSG00000259370	-2.24578
ENSG00000114115	-1.97634	ENSG00000180425	1.06136	ENSG00000188629	-1.01114	ENSG00000123600	0.541664	ENSG00000259436	-0.937844
ENSG00000223969	-1.97618	ENSG00000288075	1.06085	ENSG00000134986	1.00986	ENSG00000123836	-0.887625	ENSG00000259444	0.0241815
ENSG00000144152	-1.97589	ENSG00000162980	1.0607	ENSG00000184584	1.00922	ENSG00000123933	0.570613	ENSG00000260001	-1.83127
ENSG00000108375	-1.97568	ENSG00000279970	1.05712	ENSG00000254585	-1.00734	ENSG00000123977	2.57664	ENSG00000261033	-1.47468
ENSG00000050767	1.97496	ENSG00000164106	-1.05698	ENSG00000250508	-1.00406	ENSG00000123999	-0.722454	ENSG00000261150	-1.38471
ENSG00000137941	1.97324	ENSG00000075290	1.05625	ENSG00000105373	1.00378	ENSG00000124067	-0.533638	ENSG00000261934	0.580472
ENSG00000287762	-1.97285	ENSG00000164176	-1.05589	ENSG00000158747	1.00154	ENSG00000124074	-0.565976	ENSG00000262332	-0.0245573
ENSG00000164303	-1.97077	ENSG00000160179	1.05468	ENSG00000162390	-1.00043	ENSG00000124097	-1.23479	ENSG00000262406	3.23224
ENSG00000107242	-1.97063	ENSG00000170153	1.05286	ENSG00000120162	-0.99905	ENSG00000124098	-0.521585	ENSG00000262691	-1.18367
ENSG00000204175	-1.9699	ENSG00000236438	1.05044	ENSG00000171224	-0.998253	ENSG00000124126	2.42586	ENSG00000265073	-0.0245573
ENSG00000102575	-1.96971	ENSG00000166949	1.04921	ENSG00000287625	0.993719	ENSG00000124134	-1.84042	ENSG00000265257	-0.0253331
ENSG00000260802	-1.96808	ENSG00000205336	-1.04708	ENSG00000243244	0.993113	ENSG00000124171	-1.23283	ENSG00000266256	-0.899616
ENSG00000280604	1.96668	ENSG00000259172	1.04684	ENSG00000148655	-0.992449	ENSG00000124201	-0.38139	ENSG00000266302	-2.15229
ENSG00000183023	1.96597	ENSG00000142149	1.04621	ENSG00000114268	-0.992005	ENSG00000124205	-2.09736	ENSG00000267257	2.29669
ENSG00000173947	-1.96561	ENSG00000126822	1.04555	ENSG00000125257	0.991187	ENSG00000124209	0.284951	ENSG00000267325	-1.86469
ENSG00000227712	-1.96526	ENSG00000137309	-1.04483	ENSG00000186446	0.991013	ENSG00000124249	-1.91938	ENSG00000267638	0.0227893
ENSG00000214776	-1.96511	ENSG00000061337	1.04436	ENSG00000103495	0.989249	ENSG00000124257	-0.834732	ENSG00000271133	2.75165
ENSG00000174059	-1.96457	ENSG00000131634	1.04399	ENSG00000159231	0.988937	ENSG00000124357	0.453796	ENSG00000272661	0.0382673
ENSG00000164112	1.96243	ENSG00000170915	1.042	ENSG00000182912	-0.988592	ENSG00000124466	-1.74811	ENSG00000272695	-1.31004
ENSG00000272138	-1.96149	ENSG00000109089	-1.03964	ENSG00000006740	-0.988332	ENSG00000124479	1.20114	ENSG00000272768	0.578618
ENSG00000162636	1.9576	ENSG00000152620	1.0395	ENSG00000120756	-0.988153	ENSG00000124493	1.42842	ENSG00000273018	-1.44555
ENSG00000140505	-1.95578	ENSG00000279821	-1.03907	ENSG00000235448	-0.987785	ENSG00000124532	-0.449876	ENSG00000273079	-3.65346
ENSG00000129757	-1.95527	ENSG00000167216	1.03624	ENSG00000113645	-0.986167	ENSG00000124571	0.486468	ENSG00000274177	-0.0262035
ENSG00000162543	-1.95379	ENSG00000235750	-1.03571	ENSG00000101463	-0.984227	ENSG00000124678	-1.92102	ENSG00000274859	-0.0260816
ENSG00000176244	-1.953	ENSG00000111846	-1.03563	ENSG00000076706	0.984216	ENSG00000124721	-2.12946	ENSG00000275234	-3.74962
ENSG00000274214	1.95235	ENSG00000148057	1.03246	ENSG00000162817	-0.984128	ENSG00000124767	-0.39148	ENSG00000277087	-0.0245573
ENSG00000104059	-1.94821	ENSG00000092421	-1.03116	ENSG00000101842	-0.983962	ENSG00000124784	0.444622	ENSG00000277531	-1.31775
ENSG00000235033	-1.94721	ENSG00000136002	1.03062	ENSG00000115935	0.979611	ENSG00000124788	0.560498	ENSG00000278156	0.578303
ENSG00000007372	-1.9467	ENSG00000044574	-1.02996	ENSG00000168280	-0.979527	ENSG00000124813	-1.65167	ENSG00000278936	-0.0253331
ENSG00000180447	1.94648	ENSG00000151229	-1.02959	ENSG00000172738	-0.974684	ENSG00000124839	-1.84285	ENSG00000279124	0.0229402
ENSG00000135929	-1.94607	ENSG00000173175	-1.02876	ENSG00000183196	-0.971159	ENSG00000124882	6.92762	ENSG00000280219	2.29198
ENSG00000225206	1.94392	ENSG00000283175	-1.02703	ENSG00000165795	-0.970166	ENSG00000125037	0.379659	ENSG00000280744	-2.65298
ENSG00000188643	1.94219	ENSG00000116117	1.0257	ENSG00000243069	-0.967387	ENSG00000125246	-1.23031	ENSG00000283755	-0.0245573
ENSG00000114790	-1.94212	ENSG00000050438	1.02558	ENSG00000058056	0.96643	ENSG00000125249	0.663817	ENSG00000283873	-0.0253331
ENSG00000174567	-1.94183	ENSG00000164675	1.02427	ENSG00000101265	-0.966319	ENSG00000125266	3.24072	ENSG00000283973	-2.97835
ENSG00000142606	-1.94154	ENSG00000255366	1.02351	ENSG00000204103	0.965413	ENSG00000125285	7.13533	ENSG00000284632	-0.0249134
ENSG00000242866	-1.94121	ENSG00000088881	1.02093	ENSG00000256040	-0.964185	ENSG00000125378	3.11035	ENSG00000284640	-2.95185
ENSG00000274173	-1.93982	ENSG00000134291	1.0207	ENSG00000183690	-0.963191	ENSG00000125414	1.38844	ENSG00000284672	-4.72432
ENSG00000133055	-1.93867	ENSG00000119514	-1.02047	ENSG00000187244	-0.963049	ENSG00000125430	-2.84783	ENSG00000285000	-1.22137
ENSG00000183690	-1.93673	ENSG00000005249	-1.01856	ENSG00000184500	0.96297	ENSG00000125445	-0.321177	ENSG00000285852	-1.91805
ENSG00000224081	-1.93541	ENSG00000237807	1.01659	ENSG00000259436	-0.959894	ENSG00000125457	-0.50883	ENSG00000286030	-0.0245573
ENSG00000069535	1.93128	ENSG00000154310	-1.01469	ENSG00000179023	-0.959579	ENSG00000125503	0.438282	ENSG00000286169	2.28
ENSG00000151012	1.9287	ENSG00000167617	1.01454	ENSG00000116016	0.958441	ENSG00000125505	0.569457	ENSG00000287064	-1.09665
ENSG00000223764	1.92734	ENSG00000155158	1.01242	ENSG00000065989	0.956208	ENSG00000125510	-1.47458	ENSG00000287281	-1.80373
ENSG00000123454	-1.9269	ENSG00000146648	-1.01207	ENSG00000111674	-0.955941	ENSG00000125648	-0.592421	ENSG00000287340	0.929869
ENSG00000197360	-1.92686	ENSG00000116106	-1.01187	ENSG00000162931	-0.953665	ENSG00000125675	2.04093	ENSG00000287346	-1.73447
ENSG00000145777	-1.92615	ENSG00000172380	-1.01159	ENSG00000254615	0.952065	ENSG00000125730	-2.07736	ENSG00000287414	0.75113
ENSG00000087116	1.9242	ENSG00000235863	1.01079	ENSG00000253837	0.951517	ENSG00000125731	-0.991776	ENSG00000287490	-3.46834
ENSG00000197872	1.92324	ENSG00000231312	1.01019	ENSG00000165449	0.951162	ENSG00000125740	-1.14935	ENSG00000287762	-1.97285
ENSG00000114854	-1.92261	ENSG00000160094	1.00844	ENSG00000008311	0.950795	ENSG00000125772	0.598031	ENSG00000287927	-1.85049
ENSG00000140538	1.9223	ENSG00000095794	-1.00541	ENSG00000167371	0.949599	ENSG00000125814	-0.494264	ENSG00000288218	-2.31056
ENSG00000095739	1.92155	ENSG00000152284	1.00516	ENSG00000172575	-0.949497	ENSG00000125868	0.7902	ENSG00000288235	-2.91317
ENSG00000124678	-1.92102	ENSG00000286381	-1.00444	ENSG00000178947	-0.94855	ENSG00000125912	0.66271
ENSG00000124249	-1.91938	ENSG00000286207	-1.00305	ENSG00000166510	0.946684	ENSG00000125966	-1.34215
ENSG00000136717	1.91908	ENSG00000213949	-1.00112	ENSG00000178826	-0.946415	ENSG00000126010	3.98203
ENSG00000158113	-1.9187	ENSG00000164342	1.00092	ENSG00000112379	-0.944237	ENSG00000126214	0.361767
ENSG00000285852	-1.91805	ENSG00000163749	-1.00066	ENSG00000253846	0.943302	ENSG00000126246	-0.860497
ENSG00000165816	-1.91563	ENSG00000156675	0.998641	ENSG00000168938	0.942911	ENSG00000126247	0.370489
ENSG00000146072	1.91494	ENSG00000184489	0.995833	ENSG00000173599	0.942791	ENSG00000126267	-0.346981
ENSG00000164741	1.91407	ENSG00000240764	-0.994065	ENSG00000161798	0.941968	ENSG00000126464	0.489148
ENSG00000196083	1.9137	ENSG00000071054	-0.993925	ENSG00000160050	0.941787	ENSG00000126561	-0.919641
ENSG00000263301	-1.91067	ENSG00000188643	-0.992989	ENSG00000162174	-0.940892	ENSG00000126583	-2.21373
ENSG00000229656	1.91002	ENSG00000172382	0.992543	ENSG00000182359	-0.940068	ENSG00000126603	-1.13863
ENSG00000101134	1.90984	ENSG00000183111	0.99212	ENSG00000253549	-0.939543	ENSG00000126878	-1.54534
ENSG00000164251	1.90909	ENSG00000114850	-0.991892	ENSG00000033867	0.936316	ENSG00000127124	-0.503679
ENSG00000262943	-1.90676	ENSG00000113369	-0.990167	ENSG00000071575	0.936168	ENSG00000127152	-2.54273
ENSG00000100218	-1.90259	ENSG00000107819	-0.989476	ENSG00000215790	0.934192	ENSG00000127220	-1.31596
ENSG00000261468	1.89841	ENSG00000272142	0.98917	ENSG00000279569	0.93121	ENSG00000127329	3.26842
ENSG00000162849	-1.89552	ENSG00000148019	0.988918	ENSG00000157388	-0.93076	ENSG00000127472	-0.244162
ENSG00000070731	-1.89427	ENSG00000125966	0.987676	ENSG00000197355	0.92963	ENSG00000127526	-0.335134
ENSG00000250286	-1.8937	ENSG00000100994	-0.987252	ENSG00000198720	0.92934	ENSG00000127528	0.557969
ENSG00000049323	1.89302	ENSG00000173421	-0.986989	ENSG00000254910	0.928656	ENSG00000127616	0.358367
ENSG00000029534	-1.89298	ENSG00000280916	0.985567	ENSG00000259419	-0.928617	ENSG00000127884	-0.492044
ENSG00000182132	1.89202	ENSG00000065809	-0.98363	ENSG00000145358	-0.926994	ENSG00000127947	0.387321
ENSG00000024422	1.89027	ENSG00000174332	-0.982382	ENSG00000171943	0.926815	ENSG00000127951	2.27171
ENSG00000102024	1.8882	ENSG00000139211	-0.979907	ENSG00000224081	-0.925503	ENSG00000127954	-0.356223
ENSG00000185101	-1.8882	ENSG00000225339	-0.979821	ENSG00000287539	-0.924774	ENSG00000127955	2.56135
ENSG00000255794	-1.88537	ENSG00000169258	-0.979578	ENSG00000062038	0.924406	ENSG00000128191	0.374999
ENSG00000159231	1.88392	ENSG00000141441	-0.97956	ENSG00000152518	0.923544	ENSG00000128203	-0.550825
ENSG00000115594	1.88375	ENSG00000100350	0.979533	ENSG00000181322	-0.922838	ENSG00000128266	-0.952085
ENSG00000234949	-1.88353	ENSG00000164056	-0.978032	ENSG00000008513	0.922734	ENSG00000128309	0.450817
ENSG00000144730	1.88279	ENSG00000112379	-0.976803	ENSG00000181458	-0.922166	ENSG00000128487	-1.10469
ENSG00000132749	-1.88037	ENSG00000151136	-0.975141	ENSG00000272768	0.921315	ENSG00000128512	2.51754
ENSG00000126785	1.87895	ENSG00000186567	-0.974791	ENSG00000113211	0.920237	ENSG00000128567	1.60098
ENSG00000188322	-1.87716	ENSG00000145050	-0.974254	ENSG00000122694	0.918942	ENSG00000128591	1.26392
ENSG00000138795	-1.8714	ENSG00000215845	0.973073	ENSG00000287414	0.918785	ENSG00000128595	0.8869
ENSG00000171873	1.86799	ENSG00000162755	0.972278	ENSG00000167332	-0.918045	ENSG00000128609	-0.601137
ENSG00000250033	1.86516	ENSG00000147010	-0.971748	ENSG00000168918	-0.914134	ENSG00000128805	1.85763
ENSG00000267325	-1.86469	ENSG00000059728	-0.971289	ENSG00000162981	-0.913905	ENSG00000128833	-1.33964
ENSG00000100678	-1.86414	ENSG00000168003	-0.96992	ENSG00000237310	-0.912036	ENSG00000128872	0.805415
ENSG00000091129	1.86214	ENSG00000077238	-0.969135	ENSG00000105825	-0.911258	ENSG00000128886	-0.625571
ENSG00000213694	1.86149	ENSG00000273261	0.968757	ENSG00000118298	0.909097	ENSG00000128951	-0.453765
ENSG00000287255	1.86106	ENSG00000138166	-0.968191	ENSG00000132613	0.906354	ENSG00000128989	0.366122
ENSG00000078081	-1.8591	ENSG00000157693	0.966606	ENSG00000112096	-0.906327	ENSG00000129038	-0.537687
ENSG00000042980	-1.85819	ENSG00000131669	0.964983	ENSG00000239887	-0.90469	ENSG00000129048	1.73082
ENSG00000128805	1.85763	ENSG00000104267	-0.964566	ENSG00000107518	-0.904419	ENSG00000129226	0.9778
ENSG00000136828	-1.85754	ENSG00000142279	0.963967	ENSG00000164187	-0.904279	ENSG00000129244	-2.86093
ENSG00000114251	1.85631	ENSG00000222014	0.963628	ENSG00000111885	-0.903895	ENSG00000129422	-1.99186
ENSG00000224167	-1.85589	ENSG00000124479	-0.963421	ENSG00000112902	0.903844	ENSG00000129467	-0.400049
ENSG00000152213	-1.8552	ENSG00000238105	0.963276	ENSG00000090776	0.903734	ENSG00000129474	-0.55269
ENSG00000206549	-1.85487	ENSG00000172575	0.963239	ENSG00000147324	0.902669	ENSG00000129515	0.458848
ENSG00000087494	1.85477	ENSG00000164307	0.960412	ENSG00000108947	0.902159	ENSG00000129521	-3.22652
ENSG00000259459	-1.853	ENSG00000197102	-0.959832	ENSG00000114850	-0.901183	ENSG00000129675	-1.53451
ENSG00000166596	-1.85185	ENSG00000223802	0.959618	ENSG00000176658	-0.900447	ENSG00000129757	-1.95527
ENSG00000287927	-1.85049	ENSG00000099204	0.958772	ENSG00000166963	-0.898352	ENSG00000129824	-0.294721
ENSG00000286504	-1.85012	ENSG00000235162	-0.958038	ENSG00000173950	0.898073	ENSG00000129911	0.564513
ENSG00000136014	-1.84849	ENSG00000250333	-0.957858	ENSG00000124635	-0.898016	ENSG00000130005	-0.384074
ENSG00000070182	-1.84812	ENSG00000215790	0.956339	ENSG00000070404	-0.897897	ENSG00000130024	-0.358388
ENSG00000185432	-1.84784	ENSG00000087301	0.955479	ENSG00000259498	0.897591	ENSG00000130045	-0.947612
ENSG00000100918	-1.84649	ENSG00000123096	0.954989	ENSG00000179820	0.897576	ENSG00000130147	-0.708438
ENSG00000105281	1.84572	ENSG00000156587	0.954634	ENSG00000245522	-0.896814	ENSG00000130150	1.7624
ENSG00000007174	-1.8453	ENSG00000170542	0.95456	ENSG00000169282	-0.895964	ENSG00000130224	2.46799
ENSG00000164188	-1.84513	ENSG00000105516	0.954348	ENSG00000153885	0.895517	ENSG00000130349	-0.345777
ENSG00000143869	-1.84348	ENSG00000005238	-0.952084	ENSG00000159167	-0.893379	ENSG00000130477	1.50487
ENSG00000124839	-1.84285	ENSG00000120129	-0.951753	ENSG00000267470	0.893346	ENSG00000130598	-0.516212
ENSG00000255408	-1.84277	ENSG00000128567	-0.950119	ENSG00000185437	-0.892088	ENSG00000130635	1.05841
ENSG00000124134	-1.84042	ENSG00000236824	-0.949302	ENSG00000109794	0.889332	ENSG00000130643	-1.50411
ENSG00000134215	-1.83958	ENSG00000121621	-0.948396	ENSG00000154229	0.885119	ENSG00000130684	-0.565399
ENSG00000278934	-1.83862	ENSG00000080493	0.946699	ENSG00000081087	-0.88503	ENSG00000130707	-1.11173
ENSG00000112812	-1.83857	ENSG00000173715	-0.946047	ENSG00000203546	-0.8843	ENSG00000130748	-0.944622
ENSG00000147180	1.83795	ENSG00000164032	-0.944054	ENSG00000244586	0.883085	ENSG00000130762	-3.27543
ENSG00000189343	1.83719	ENSG00000131652	0.943579	ENSG00000197457	0.880724	ENSG00000130813	-0.597988
ENSG00000164181	-1.83669	ENSG00000227051	0.939671	ENSG00000127903	-0.880548	ENSG00000130827	0.524864
ENSG00000011465	-1.83375	ENSG00000168243	0.93884	ENSG00000117226	-0.880357	ENSG00000130830	-0.68056
ENSG00000244675	1.83338	ENSG00000152413	0.937652	ENSG00000124615	-0.880294	ENSG00000130988	-1.46516
ENSG00000253194	-1.83319	ENSG00000143891	0.937465	ENSG00000139211	-0.880267	ENSG00000131002	-5.41644
ENSG00000138061	1.8326	ENSG00000152076	0.935057	ENSG00000188042	0.880002	ENSG00000131016	1.32394
ENSG00000260001	-1.83127	ENSG00000129474	0.933813	ENSG00000142303	-0.879855	ENSG00000131018	-0.682396
ENSG00000226031	-1.83122	ENSG00000134602	-0.932634	ENSG00000254087	0.878133	ENSG00000131044	-1.4548
ENSG00000164142	-1.82895	ENSG00000196482	0.932585	ENSG00000097096	0.875845	ENSG00000131067	-0.593695
ENSG00000165521	-1.8287	ENSG00000163040	0.932523	ENSG00000129680	0.875679	ENSG00000131094	-3.13763
ENSG00000132932	-1.82851	ENSG00000178573	0.93016	ENSG00000196109	-0.875276	ENSG00000131188	0.590902
ENSG00000254602	-1.82773	ENSG00000271303	-0.92665	ENSG00000161791	0.872055	ENSG00000131242	-2.63781
ENSG00000107014	-1.82742	ENSG00000250103	0.926585	ENSG00000231607	0.870829	ENSG00000131480	0.684447
ENSG00000071282	-1.82671	ENSG00000171310	-0.925507	ENSG00000119862	-0.869674	ENSG00000131634	-1.15173
ENSG00000165959	-1.82306	ENSG00000054219	0.924877	ENSG00000170667	-0.868531	ENSG00000131669	-0.763429
ENSG00000113790	-1.82068	ENSG00000177374	0.924675	ENSG00000235027	-0.867173	ENSG00000131697	-0.685531
ENSG00000282051	-1.81966	ENSG00000130748	0.924051	ENSG00000130066	-0.86656	ENSG00000131711	1.06722
ENSG00000255085	-1.81823	ENSG00000063180	0.924034	ENSG00000188342	-0.866204	ENSG00000131725	0.890465
ENSG00000144229	1.81816	ENSG00000135063	0.923213	ENSG00000151835	0.866076	ENSG00000131730	-1.77422
ENSG00000157542	1.816	ENSG00000134871	-0.922889	ENSG00000196139	0.865182	ENSG00000131771	-2.68134
ENSG00000205403	-1.81525	ENSG00000280211	0.92223	ENSG00000168243	-0.864449	ENSG00000131808	2.19974
ENSG00000212724	1.81494	ENSG00000129194	-0.921987	ENSG00000113790	-0.864336	ENSG00000131871	0.398426
ENSG00000184922	-1.81267	ENSG00000173706	0.920708	ENSG00000186918	0.863757	ENSG00000131873	0.724565
ENSG00000086696	1.81197	ENSG00000182372	-0.920673	ENSG00000189337	0.862602	ENSG00000131899	0.437178
ENSG00000183117	1.81162	ENSG00000215808	0.918522	ENSG00000248610	-0.862316	ENSG00000131951	-0.0314335
ENSG00000213973	-1.81095	ENSG00000182685	0.918171	ENSG00000125637	0.861277	ENSG00000131966	0.364165
ENSG00000129682	-1.80935	ENSG00000257108	0.918012	ENSG00000119227	0.858922	ENSG00000131979	-0.802703
ENSG00000009694	-1.80845	ENSG00000170921	-0.91772	ENSG00000102230	0.858808	ENSG00000132000	-1.74172
ENSG00000183486	-1.80808	ENSG00000177156	-0.917222	ENSG00000235961	-0.857783	ENSG00000132164	-1.09036
ENSG00000185201	-1.80612	ENSG00000272476	-0.917133	ENSG00000196074	-0.854255	ENSG00000132274	-0.723453
ENSG00000019505	-1.80486	ENSG00000119900	-0.917116	ENSG00000165115	-0.853237	ENSG00000132321	-1.34597
ENSG00000287281	-1.80373	ENSG00000251348	0.916451	ENSG00000130382	0.853203	ENSG00000132382	0.376119
ENSG00000118402	1.80278	ENSG00000144645	-0.91623	ENSG00000149577	0.851206	ENSG00000132386	-1.06519
ENSG00000157404	-1.80266	ENSG00000162004	0.91599	ENSG00000182103	-0.850205	ENSG00000132388	0.402529
ENSG00000033867	1.80179	ENSG00000171840	0.915427	ENSG00000022267	0.84813	ENSG00000132432	0.622664
ENSG00000081923	1.80148	ENSG00000176714	-0.914035	ENSG00000155011	-0.847805	ENSG00000132470	-1.98125
ENSG00000082196	-1.80108	ENSG00000255495	0.913696	ENSG00000273230	0.843766	ENSG00000132507	0.525689
ENSG00000010030	-1.79941	ENSG00000034510	-0.911865	ENSG00000120217	0.84355	ENSG00000132530	-2.45613
ENSG00000130720	1.79926	ENSG00000064666	0.911292	ENSG00000168071	-0.843117	ENSG00000132554	-0.888489
ENSG00000147010	1.79919	ENSG00000170525	-0.910928	ENSG00000138356	-0.842192	ENSG00000132563	-0.363342
ENSG00000108387	-1.79633	ENSG00000135541	-0.910895	ENSG00000142279	0.83962	ENSG00000132589	0.362093
ENSG00000147854	1.79524	ENSG00000163346	0.910857	ENSG00000160111	-0.839576	ENSG00000132669	-0.66996
ENSG00000049283	-1.79457	ENSG00000177106	0.909702	ENSG00000105722	0.838652	ENSG00000132744	-0.032919
ENSG00000162931	-1.79189	ENSG00000179588	0.906497	ENSG00000160145	-0.838332	ENSG00000132749	-1.88037
ENSG00000119938	1.78923	ENSG00000189129	-0.906399	ENSG00000135740	-0.838029	ENSG00000132842	0.336463
ENSG00000204666	-1.78847	ENSG00000281376	-0.906258	ENSG00000183421	0.837548	ENSG00000132879	-0.694569
ENSG00000256594	-1.78758	ENSG00000185920	0.905349	ENSG00000086289	-0.836989	ENSG00000133026	-0.731541
ENSG00000143469	1.7874	ENSG00000216775	0.902018	ENSG00000154874	-0.835308	ENSG00000133048	-0.516657
ENSG00000256637	-1.78602	ENSG00000079337	0.900652	ENSG00000049246	0.834112	ENSG00000133055	-1.93867
ENSG00000174004	1.78236	ENSG00000287916	-0.89963	ENSG00000006459	0.83408	ENSG00000133065	-0.346485
ENSG00000114948	1.78068	ENSG00000115266	0.899164	ENSG00000184384	0.833018	ENSG00000133083	2.38309
ENSG00000205309	-1.78056	ENSG00000100092	0.897207	ENSG00000100129	0.831945	ENSG00000133110	3.54689
ENSG00000251364	-1.77903	ENSG00000151835	-0.896893	ENSG00000100285	-0.831846	ENSG00000133111	-0.811667
ENSG00000231160	-1.77853	ENSG00000163171	-0.896425	ENSG00000170537	-0.831659	ENSG00000133131	1.35473
ENSG00000120875	1.7781	ENSG00000163191	-0.894982	ENSG00000131652	0.830348	ENSG00000133134	-0.915623
ENSG00000133739	-1.77719	ENSG00000113356	-0.894162	ENSG00000196972	-0.828718	ENSG00000133256	-2.2082
ENSG00000141314	-1.77701	ENSG00000128228	-0.894021	ENSG00000233901	-0.828062	ENSG00000133315	-1.09488
ENSG00000272975	1.77562	ENSG00000187866	-0.893122	ENSG00000101974	0.826672	ENSG00000133321	-1.01388
ENSG00000157152	-1.77474	ENSG00000115310	-0.892684	ENSG00000160094	0.825898	ENSG00000133401	-1.53807
ENSG00000116661	-1.77474	ENSG00000147526	0.892437	ENSG00000184675	0.825267	ENSG00000133433	-1.12026
ENSG00000131730	-1.77422	ENSG00000166974	-0.891676	ENSG00000006607	0.825104	ENSG00000133460	-0.442741
ENSG00000007402	-1.7719	ENSG00000177426	-0.890823	ENSG00000167549	0.824884	ENSG00000133519	-1.02419
ENSG00000115271	-1.77133	ENSG00000165716	0.888587	ENSG00000175287	0.823892	ENSG00000133597	-1.20913
ENSG00000139055	-1.77044	ENSG00000272195	0.888574	ENSG00000135046	-0.823823	ENSG00000133627	0.493095
ENSG00000179954	1.76921	ENSG00000215039	0.886663	ENSG00000151320	-0.823784	ENSG00000133703	0.526629
ENSG00000118307	-1.76912	ENSG00000007944	0.885858	ENSG00000112972	0.822842	ENSG00000133739	-1.77719
ENSG00000101605	-1.7647	ENSG00000130147	0.884556	ENSG00000140948	0.822584	ENSG00000133874	0.911464
ENSG00000082175	-1.76303	ENSG00000173221	-0.883637	ENSG00000145390	-0.822533	ENSG00000133943	-0.732462
ENSG00000160307	-1.76274	ENSG00000184986	0.882549	ENSG00000167930	0.821416	ENSG00000134014	0.349471
ENSG00000130150	1.7624	ENSG00000140479	0.881827	ENSG00000163701	-0.819644	ENSG00000134070	0.857729
ENSG00000168621	1.76222	ENSG00000081181	-0.88141	ENSG00000113805	0.819401	ENSG00000134160	-2.40161
ENSG00000106714	1.7617	ENSG00000188672	-0.881216	ENSG00000177363	-0.819101	ENSG00000134243	-0.881594
ENSG00000171759	-1.76142	ENSG00000196935	-0.88061	ENSG00000148700	-0.81881	ENSG00000134259	1.68581
ENSG00000259291	-1.76102	ENSG00000180537	0.879355	ENSG00000235092	0.818244	ENSG00000134278	0.785459
ENSG00000090339	-1.76084	ENSG00000280287	-0.878738	ENSG00000117791	-0.817724	ENSG00000134291	-1.15139
ENSG00000145198	-1.76058	ENSG00000285245	0.87842	ENSG00000151729	-0.815835	ENSG00000134294	0.641862
ENSG00000114423	1.758	ENSG00000095383	0.877068	ENSG00000287064	-0.813761	ENSG00000134308	1.08012
ENSG00000198216	-1.75769	ENSG00000060656	0.876765	ENSG00000169903	-0.812943	ENSG00000134369	0.839636
ENSG00000204219	-1.756	ENSG00000189144	-0.875747	ENSG00000196369	0.812639	ENSG00000134371	0.442206
ENSG00000237989	-1.75572	ENSG00000175938	0.874887	ENSG00000144868	-0.810956	ENSG00000134490	0.717807
ENSG00000171033	1.75572	ENSG00000144712	0.874781	ENSG00000262691	-0.81072	ENSG00000134516	1.03846
ENSG00000177791	-1.75461	ENSG00000114698	0.874445	ENSG00000103021	-0.810607	ENSG00000134533	-2.91374
ENSG00000158769	-1.7545	ENSG00000165795	0.873928	ENSG00000261934	0.809401	ENSG00000134569	-0.631092
ENSG00000156463	1.75432	ENSG00000213859	0.873444	ENSG00000186480	0.808937	ENSG00000134574	-1.0917
ENSG00000019582	-1.75339	ENSG00000228623	0.873363	ENSG00000266256	-0.807487	ENSG00000134590	0.400035
ENSG00000154760	-1.75015	ENSG00000225177	-0.873344	ENSG00000176438	0.806359	ENSG00000134602	0.753487
ENSG00000272884	-1.74999	ENSG00000145860	-0.873214	ENSG00000170089	-0.805821	ENSG00000134668	0.961434
ENSG00000124466	-1.74811	ENSG00000145990	-0.872837	ENSG00000163071	-0.805704	ENSG00000134802	-1.51717
ENSG00000280062	-1.74805	ENSG00000163376	-0.872272	ENSG00000196756	0.804808	ENSG00000134853	1.57933
ENSG00000110900	1.74736	ENSG00000198431	-0.869094	ENSG00000166532	-0.80439	ENSG00000134871	0.841991
ENSG00000278035	-1.74722	ENSG00000272196	-0.867951	ENSG00000111341	-0.803434	ENSG00000134996	0.318282
ENSG00000141401	1.74653	ENSG00000167074	0.867781	ENSG00000272695	-0.802577	ENSG00000135018	0.362611
ENSG00000159197	-1.74595	ENSG00000187624	-0.867722	ENSG00000078142	-0.802477	ENSG00000135049	0.482225
ENSG00000205336	1.74545	ENSG00000198496	0.867453	ENSG00000107263	0.802224	ENSG00000135052	0.996567
ENSG00000254348	-1.74486	ENSG00000259419	0.867274	ENSG00000182957	-0.800647	ENSG00000135063	-1.25162
ENSG00000280064	-1.74472	ENSG00000119280	0.867257	ENSG00000124208	0.800332	ENSG00000135093	-0.502738
ENSG00000178690	-1.74457	ENSG00000179403	0.866595	ENSG00000151575	-0.799356	ENSG00000135111	0.953009
ENSG00000121440	-1.74355	ENSG00000127220	0.86538	ENSG00000198855	-0.798957	ENSG00000135312	2.32257
ENSG00000132000	-1.74172	ENSG00000172731	-0.865122	ENSG00000196968	0.798746	ENSG00000135316	0.519285
ENSG00000197461	-1.7413	ENSG00000164904	0.861671	ENSG00000172345	-0.797732	ENSG00000135338	-0.891168
ENSG00000258947	1.73708	ENSG00000149256	-0.861213	ENSG00000135953	-0.794088	ENSG00000135378	-1.73361
ENSG00000261786	1.73615	ENSG00000107249	0.859044	ENSG00000188112	-0.793014	ENSG00000135387	0.329059
ENSG00000042062	-1.73506	ENSG00000256751	0.857284	ENSG00000148935	-0.792488	ENSG00000135454	1.44157
ENSG00000287346	-1.73447	ENSG00000138018	-0.857008	ENSG00000128016	-0.792238	ENSG00000135469	-0.762523
ENSG00000168685	1.73442	ENSG00000141854	0.856676	ENSG00000126351	0.79199	ENSG00000135525	-0.75232
ENSG00000135378	-1.73361	ENSG00000165655	0.856568	ENSG00000048392	-0.791758	ENSG00000135541	1.10259
ENSG00000287778	1.73315	ENSG00000196660	0.85618	ENSG00000089902	0.791405	ENSG00000135617	-0.599576
ENSG00000146426	-1.73291	ENSG00000255198	-0.855493	ENSG00000141101	0.789574	ENSG00000135624	0.327991
ENSG00000244731	-1.7326	ENSG00000112964	0.85342	ENSG00000130751	0.789547	ENSG00000135638	-2.29103
ENSG00000156966	-1.73238	ENSG00000123352	-0.852999	ENSG00000159335	0.788818	ENSG00000135709	0.57985
ENSG00000177108	1.73206	ENSG00000168918	0.852388	ENSG00000104885	0.788628	ENSG00000135778	-0.530917
ENSG00000287865	-1.73167	ENSG00000247134	0.852344	ENSG00000078053	0.788396	ENSG00000135862	0.564403
ENSG00000099204	-1.73149	ENSG00000145949	0.851884	ENSG00000284968	-0.787088	ENSG00000135919	1.29931
ENSG00000129048	1.73082	ENSG00000107099	0.851816	ENSG00000283828	-0.786365	ENSG00000135929	-1.94607
ENSG00000235092	1.73027	ENSG00000266208	0.85175	ENSG00000186470	0.786047	ENSG00000135932	0.462001
ENSG00000157110	1.73012	ENSG00000229847	0.851481	ENSG00000285410	0.785871	ENSG00000135940	-0.413293
ENSG00000266865	-1.72922	ENSG00000102699	-0.850089	ENSG00000239467	-0.78459	ENSG00000135951	-0.576534
ENSG00000177494	1.72895	ENSG00000142920	0.849316	ENSG00000115257	-0.784585	ENSG00000136002	-0.932418
ENSG00000182568	-1.72715	ENSG00000130653	0.849098	ENSG00000066468	0.7845	ENSG00000136003	-0.570299
ENSG00000146005	-1.72623	ENSG00000175697	0.848753	ENSG00000137496	0.783371	ENSG00000136014	-1.84849
ENSG00000003096	1.7241	ENSG00000198648	-0.84734	ENSG00000163884	0.782662	ENSG00000136021	0.330484
ENSG00000151917	1.72172	ENSG00000129038	0.847259	ENSG00000102032	-0.778996	ENSG00000136044	0.609825
ENSG00000161653	-1.72159	ENSG00000135469	0.842715	ENSG00000149557	0.778697	ENSG00000136045	0.351347
ENSG00000150636	1.72045	ENSG00000041353	-0.842455	ENSG00000119383	0.778666	ENSG00000136111	-1.33965
ENSG00000136630	1.71894	ENSG00000082512	0.841763	ENSG00000006118	0.778617	ENSG00000136114	1.28752
ENSG00000267259	-1.71853	ENSG00000153395	-0.841372	ENSG00000004059	0.778532	ENSG00000136155	3.25478
ENSG00000247765	1.71819	ENSG00000149177	0.840135	ENSG00000267325	-0.776363	ENSG00000136158	1.22945
ENSG00000099769	-1.71815	ENSG00000152818	-0.840031	ENSG00000063046	0.769757	ENSG00000136231	4.16552
ENSG00000019186	1.718	ENSG00000133401	0.840002	ENSG00000166402	-0.769283	ENSG00000136238	0.393151
ENSG00000268442	1.71776	ENSG00000148841	-0.83731	ENSG00000240498	0.767903	ENSG00000136244	1.61185
ENSG00000107554	1.71675	ENSG00000100647	0.836789	ENSG00000113721	0.763452	ENSG00000136261	0.903854
ENSG00000236155	-1.71602	ENSG00000123094	-0.83589	ENSG00000163412	-0.762018	ENSG00000136274	1.65964
ENSG00000273604	-1.7158	ENSG00000198053	-0.833118	ENSG00000050030	-0.761224	ENSG00000136305	-1.40704
ENSG00000154316	-1.71519	ENSG00000198720	0.831643	ENSG00000077549	0.76069	ENSG00000136436	-0.954391
ENSG00000231290	1.7146	ENSG00000104312	-0.831027	ENSG00000237298	-0.760249	ENSG00000136449	-1.34843
ENSG00000154736	1.71331	ENSG00000177119	0.830472	ENSG00000189420	-0.760132	ENSG00000136478	-0.685285
ENSG00000167216	-1.71249	ENSG00000136205	0.830317	ENSG00000128965	-0.759179	ENSG00000136504	0.39397
ENSG00000117461	1.7124	ENSG00000109381	0.826286	ENSG00000104341	0.759111	ENSG00000136514	-3.08142
ENSG00000247324	-1.71168	ENSG00000166387	0.825915	ENSG00000110092	-0.755382	ENSG00000136521	-0.377659
ENSG00000196549	1.71081	ENSG00000174136	-0.825435	ENSG00000117298	-0.754942	ENSG00000136628	0.312882
ENSG00000087245	1.7105	ENSG00000152492	-0.824758	ENSG00000124374	-0.753789	ENSG00000136643	0.486235
ENSG00000162267	-1.71026	ENSG00000223960	-0.822978	ENSG00000118707	0.752081	ENSG00000136710	-0.375778
ENSG00000122735	-1.70942	ENSG00000261801	0.822817	ENSG00000164347	-0.75193	ENSG00000136717	1.91908
ENSG00000196407	-1.70664	ENSG00000088448	0.822757	ENSG00000213085	-0.749571	ENSG00000136731	0.616828
ENSG00000198754	-1.70556	ENSG00000171992	0.821924	ENSG00000146676	0.748926	ENSG00000136754	0.40058
ENSG00000158125	1.70554	ENSG00000197586	-0.821771	ENSG00000243056	0.748458	ENSG00000136770	-0.539203
ENSG00000109265	1.70549	ENSG00000176695	-0.818265	ENSG00000102174	-0.74623	ENSG00000136810	0.981441
ENSG00000184731	-1.70364	ENSG00000103187	-0.817463	ENSG00000007255	0.746164	ENSG00000136824	-0.645057
ENSG00000147408	-1.70109	ENSG00000198108	0.815507	ENSG00000147100	-0.746062	ENSG00000136830	0.96508
ENSG00000111341	-1.6994	ENSG00000169100	0.815278	ENSG00000248323	-0.743705	ENSG00000136869	0.966014
ENSG00000242110	-1.69903	ENSG00000148288	0.815232	ENSG00000183605	-0.742621	ENSG00000136891	0.403882
ENSG00000250056	-1.69797	ENSG00000139289	-0.814541	ENSG00000166900	0.74128	ENSG00000136929	-2.86268
ENSG00000224367	-1.69757	ENSG00000284874	0.814328	ENSG00000142166	-0.741103	ENSG00000136930	0.587246
ENSG00000099889	-1.69729	ENSG00000164221	-0.814241	ENSG00000186314	0.739733	ENSG00000136997	0.860098
ENSG00000076641	1.69599	ENSG00000119139	0.813494	ENSG00000137070	0.739342	ENSG00000136999	1.54103
ENSG00000254532	1.69578	ENSG00000067798	-0.812382	ENSG00000266208	0.739198	ENSG00000137040	0.482547
ENSG00000224944	-1.69572	ENSG00000180346	-0.812232	ENSG00000120051	-0.738732	ENSG00000137055	0.398271
ENSG00000164691	-1.69399	ENSG00000116711	-0.809889	ENSG00000163444	0.738652	ENSG00000137098	-0.907656
ENSG00000114378	-1.6938	ENSG00000117859	0.80812	ENSG00000157827	0.738042	ENSG00000137101	-1.21621
ENSG00000174607	-1.69378	ENSG00000113790	0.807153	ENSG00000124613	-0.737308	ENSG00000137106	-0.415735
ENSG00000284052	-1.69242	ENSG00000133026	0.807059	ENSG00000166340	0.736814	ENSG00000137198	-2.00424
ENSG00000170498	-1.69139	ENSG00000187049	0.806842	ENSG00000136828	-0.736204	ENSG00000137267	2.11843
ENSG00000115738	1.69105	ENSG00000272870	0.806538	ENSG00000108370	-0.736148	ENSG00000137364	0.524854
ENSG00000101017	-1.69033	ENSG00000156795	0.806498	ENSG00000131043	0.73567	ENSG00000137411	-0.931927
ENSG00000010438	1.69012	ENSG00000136830	-0.805268	ENSG00000187961	0.735662	ENSG00000137462	-1.069
ENSG00000088726	-1.68978	ENSG00000112378	-0.804823	ENSG00000212123	0.73523	ENSG00000137473	3.90558
ENSG00000169436	-1.68911	ENSG00000116132	-0.803836	ENSG00000272631	0.731054	ENSG00000137509	-0.471881
ENSG00000110660	1.68856	ENSG00000114019	0.8026	ENSG00000188643	0.73079	ENSG00000137571	1.0497
ENSG00000133640	-1.68708	ENSG00000064393	-0.802587	ENSG00000214050	-0.73068	ENSG00000137628	-0.986591
ENSG00000105877	1.68602	ENSG00000227825	0.802285	ENSG00000127946	0.730141	ENSG00000137642	-1.28438
ENSG00000134259	1.68581	ENSG00000137936	-0.801496	ENSG00000198722	-0.730064	ENSG00000137691	-1.31015
ENSG00000121966	-1.68485	ENSG00000070882	0.798958	ENSG00000101849	0.729089	ENSG00000137692	0.53423
ENSG00000283897	-1.68386	ENSG00000119397	0.798447	ENSG00000262049	0.728166	ENSG00000137710	0.577124
ENSG00000109832	-1.68143	ENSG00000084731	-0.797522	ENSG00000138613	-0.725906	ENSG00000137727	0.593789
ENSG00000169129	-1.6811	ENSG00000119673	0.79751	ENSG00000154928	-0.724632	ENSG00000137766	-4.09762
ENSG00000099960	-1.67789	ENSG00000008086	-0.797294	ENSG00000152217	-0.724486	ENSG00000137802	0.707144
ENSG00000183570	1.67729	ENSG00000204650	0.796917	ENSG00000198856	0.724304	ENSG00000137831	-1.25368
ENSG00000176058	-1.67365	ENSG00000074964	0.795559	ENSG00000103489	0.724273	ENSG00000137842	-0.585483
ENSG00000243244	1.66923	ENSG00000092036	0.79518	ENSG00000213397	0.723305	ENSG00000137843	-2.43028
ENSG00000196482	-1.66877	ENSG00000188958	-0.792052	ENSG00000110442	0.723297	ENSG00000137868	1.12981
ENSG00000280435	1.66742	ENSG00000175166	-0.79125	ENSG00000100364	0.720878	ENSG00000137872	-0.963688
ENSG00000112964	-1.66531	ENSG00000091137	0.791146	ENSG00000170542	0.720725	ENSG00000137936	0.933935
ENSG00000150471	-1.66528	ENSG00000135097	0.791046	ENSG00000188613	0.720552	ENSG00000137941	1.97324
ENSG00000168453	1.66507	ENSG00000132669	0.790315	ENSG00000170915	0.719717	ENSG00000137996	0.470459
ENSG00000224389	-1.66284	ENSG00000137831	0.789825	ENSG00000115657	0.719697	ENSG00000138018	0.525257
ENSG00000171617	1.6626	ENSG00000134308	-0.789559	ENSG00000137193	-0.719171	ENSG00000138035	-0.605162
ENSG00000118194	-1.66109	ENSG00000085433	-0.78704	ENSG00000180425	0.718431	ENSG00000138071	0.531779
ENSG00000246982	-1.6607	ENSG00000151748	0.786847	ENSG00000253910	0.718424	ENSG00000138073	0.318902
ENSG00000141505	-1.66056	ENSG00000015568	0.786626	ENSG00000174938	0.718392	ENSG00000138081	0.3583
ENSG00000136274	1.65964	ENSG00000111696	-0.786597	ENSG00000166949	0.717837	ENSG00000138119	0.581349
ENSG00000267272	-1.65959	ENSG00000166046	0.78596	ENSG00000245498	-0.71777	ENSG00000138131	-2.04132
ENSG00000233695	-1.65922	ENSG00000131725	-0.785765	ENSG00000213015	0.716006	ENSG00000138134	0.584941
ENSG00000166816	-1.65811	ENSG00000165416	-0.785432	ENSG00000171823	0.715062	ENSG00000138162	1.12279
ENSG00000172380	1.65597	ENSG00000204228	0.783105	ENSG00000285852	-0.714371	ENSG00000138316	2.53726
ENSG00000111405	-1.65588	ENSG00000023909	-0.780527	ENSG00000204923	-0.71302	ENSG00000138347	2.69578
ENSG00000243649	-1.65548	ENSG00000176974	0.780459	ENSG00000178301	-0.71298	ENSG00000138380	-0.441497
ENSG00000100968	-1.65469	ENSG00000285976	-0.780095	ENSG00000176788	-0.712772	ENSG00000138385	0.310885
ENSG00000143847	-1.65428	ENSG00000123200	-0.778156	ENSG00000108578	0.711716	ENSG00000138400	-0.801658
ENSG00000206561	-1.65398	ENSG00000140199	-0.777913	ENSG00000237172	0.711544	ENSG00000138411	3.83444
ENSG00000276527	-1.65394	ENSG00000262185	0.775352	ENSG00000197555	0.710928	ENSG00000138430	0.459144
ENSG00000235034	-1.65333	ENSG00000196511	-0.772126	ENSG00000187672	-0.709248	ENSG00000138496	-1.27995
ENSG00000115267	-1.6527	ENSG00000131697	0.771486	ENSG00000286044	-0.708093	ENSG00000138594	0.80529
ENSG00000249695	-1.65223	ENSG00000270629	-0.771176	ENSG00000183762	-0.707512	ENSG00000138604	-0.534706
ENSG00000178826	-1.65213	ENSG00000147592	0.770068	ENSG00000139278	-0.707244	ENSG00000138641	1.04241
ENSG00000175229	-1.65212	ENSG00000142197	-0.769829	ENSG00000113580	0.705968	ENSG00000138675	1.50611
ENSG00000151136	1.65171	ENSG00000019144	0.767689	ENSG00000183722	-0.704907	ENSG00000138686	0.543033
ENSG00000124813	-1.65167	ENSG00000103381	-0.767223	ENSG00000076351	-0.704578	ENSG00000138709	0.357722
ENSG00000232334	-1.65166	ENSG00000171298	0.766695	ENSG00000178409	0.70442	ENSG00000138756	0.608169
ENSG00000105894	1.65116	ENSG00000154122	0.766592	ENSG00000112964	-0.704153	ENSG00000138771	-0.599877
ENSG00000101098	-1.65083	ENSG00000143303	0.766566	ENSG00000049759	-0.703706	ENSG00000138794	0.550644
ENSG00000273259	-1.64937	ENSG00000161714	0.765327	ENSG00000187605	0.702897	ENSG00000138795	-1.8714
ENSG00000030304	-1.64707	ENSG00000153714	-0.76401	ENSG00000108557	0.702008	ENSG00000138796	-0.575345
ENSG00000174292	-1.64682	ENSG00000196730	0.763706	ENSG00000234614	-0.701618	ENSG00000138814	1.29728
ENSG00000183793	1.64564	ENSG00000125633	-0.762523	ENSG00000073792	0.701456	ENSG00000138835	-0.603517
ENSG00000258603	-1.64397	ENSG00000237515	-0.760694	ENSG00000257027	-0.700444	ENSG00000139055	-1.77044
ENSG00000254815	-1.64317	ENSG00000161328	0.759718	ENSG00000119703	-0.700373	ENSG00000139116	0.384387
ENSG00000225526	-1.64228	ENSG00000162825	-0.759179	ENSG00000100077	-0.700349	ENSG00000139146	-0.521988
ENSG00000075275	1.64126	ENSG00000184602	0.759092	ENSG00000137449	0.70014	ENSG00000139218	-0.51588
ENSG00000186088	-1.63756	ENSG00000215190	-0.756395	ENSG00000230091	-0.699878	ENSG00000139289	1.22522
ENSG00000099139	1.6374	ENSG00000139116	-0.754388	ENSG00000255302	0.699398	ENSG00000139372	0.47027
ENSG00000186907	-1.63737	ENSG00000161395	0.75413	ENSG00000015568	0.698712	ENSG00000139428	-0.519378
ENSG00000250742	-1.63299	ENSG00000088808	0.754017	ENSG00000287346	-0.697596	ENSG00000139436	0.281054
ENSG00000280916	-1.63169	ENSG00000148700	-0.753822	ENSG00000136193	0.69569	ENSG00000139496	-0.410498
ENSG00000150510	1.62975	ENSG00000261740	-0.750109	ENSG00000177954	0.695513	ENSG00000139597	-0.977074
ENSG00000214652	-1.6296	ENSG00000196972	0.747739	ENSG00000162777	-0.695506	ENSG00000139618	-1.00178
ENSG00000184384	1.62887	ENSG00000078328	-0.747273	ENSG00000136378	0.694387	ENSG00000139629	-2.60914
ENSG00000250479	-1.6286	ENSG00000133597	0.746789	ENSG00000188130	0.693817	ENSG00000139645	0.726515
ENSG00000266714	-1.62642	ENSG00000162643	-0.7459	ENSG00000185436	-0.69304	ENSG00000139675	0.427285
ENSG00000156535	1.62537	ENSG00000065361	0.745531	ENSG00000143387	0.692609	ENSG00000139679	0.876041
ENSG00000237238	1.62393	ENSG00000165169	-0.744981	ENSG00000204176	0.692548	ENSG00000139684	0.337066
ENSG00000179299	-1.62286	ENSG00000137880	0.744719	ENSG00000064666	0.691901	ENSG00000139842	0.50424
ENSG00000145040	-1.62138	ENSG00000179241	0.744439	ENSG00000073008	-0.691555	ENSG00000139946	-1.03968
ENSG00000256268	1.62102	ENSG00000059377	-0.743337	ENSG00000122406	0.690729	ENSG00000139971	0.795825
ENSG00000225210	1.62097	ENSG00000174514	0.742199	ENSG00000108312	0.690347	ENSG00000140092	-0.898866
ENSG00000271858	-1.61936	ENSG00000108010	-0.739833	ENSG00000103642	-0.690175	ENSG00000140105	0.362713
ENSG00000198133	-1.61921	ENSG00000105649	-0.739816	ENSG00000108176	-0.690156	ENSG00000140199	0.547877
ENSG00000142959	-1.61912	ENSG00000154027	0.738126	ENSG00000154217	0.689889	ENSG00000140284	-2.34295
ENSG00000226757	1.61705	ENSG00000106804	0.737564	ENSG00000183049	-0.689448	ENSG00000140323	-0.791022
ENSG00000179630	1.61697	ENSG00000116729	0.737323	ENSG00000175215	0.689196	ENSG00000140367	0.332984
ENSG00000120156	1.61597	ENSG00000253882	0.736689	ENSG00000166562	-0.688509	ENSG00000140386	-0.626495
ENSG00000214491	-1.61501	ENSG00000159164	0.736249	ENSG00000166073	0.687666	ENSG00000140391	-0.516783
ENSG00000286997	-1.6149	ENSG00000197535	-0.735562	ENSG00000230438	-0.685906	ENSG00000140403	-0.642866
ENSG00000157423	-1.61238	ENSG00000157654	-0.735492	ENSG00000081052	0.685879	ENSG00000140465	-2.15097
ENSG00000136244	1.61185	ENSG00000149577	0.733841	ENSG00000137573	0.685867	ENSG00000140479	-0.849984
ENSG00000254615	1.61128	ENSG00000123999	0.731469	ENSG00000072832	0.685408	ENSG00000140526	0.381907
ENSG00000159625	-1.61074	ENSG00000033178	-0.729652	ENSG00000144369	0.685258	ENSG00000140538	1.9223
ENSG00000168781	-1.60974	ENSG00000156218	-0.728563	ENSG00000241852	0.684716	ENSG00000140545	0.97253
ENSG00000173918	1.60839	ENSG00000063046	0.727845	ENSG00000198890	0.684684	ENSG00000140563	-0.884194
ENSG00000163738	1.60594	ENSG00000214447	0.727617	ENSG00000055163	-0.684588	ENSG00000140575	0.768956
ENSG00000271714	-1.60456	ENSG00000106536	0.727326	ENSG00000134901	0.684139	ENSG00000140650	0.44765
ENSG00000172201	1.60349	ENSG00000126561	0.726668	ENSG00000141542	0.683392	ENSG00000140682	0.823775
ENSG00000214944	1.60289	ENSG00000196843	-0.726555	ENSG00000198142	0.682872	ENSG00000140832	-1.09969
ENSG00000162755	-1.60126	ENSG00000181830	-0.725631	ENSG00000003249	-0.682686	ENSG00000140937	1.38723
ENSG00000128567	1.60098	ENSG00000067225	-0.724066	ENSG00000028277	-0.681848	ENSG00000140961	1.44219
ENSG00000154229	1.60068	ENSG00000198363	-0.723904	ENSG00000173535	-0.681529	ENSG00000141012	0.619344
ENSG00000095637	-1.59991	ENSG00000159176	-0.721852	ENSG00000186468	0.681073	ENSG00000141013	-0.732683
ENSG00000205693	1.59903	ENSG00000166147	-0.72045	ENSG00000135299	-0.679217	ENSG00000141026	-0.34887
ENSG00000149599	-1.59707	ENSG00000153790	0.71998	ENSG00000094975	-0.679016	ENSG00000141314	-1.77701
ENSG00000065809	1.59528	ENSG00000115963	-0.718193	ENSG00000167695	0.678909	ENSG00000141401	1.74653
ENSG00000228159	1.5946	ENSG00000028116	-0.717335	ENSG00000272476	-0.675308	ENSG00000141425	0.33242
ENSG00000169213	1.59321	ENSG00000149231	-0.716604	ENSG00000121753	0.673832	ENSG00000141429	0.818271
ENSG00000057019	1.59196	ENSG00000169031	0.71532	ENSG00000266074	0.673754	ENSG00000141441	0.861469
ENSG00000234928	-1.59179	ENSG00000112234	-0.712883	ENSG00000008256	0.671426	ENSG00000141448	1.41682
ENSG00000003436	1.59005	ENSG00000068028	-0.712152	ENSG00000113916	-0.671105	ENSG00000141485	-0.53223
ENSG00000109794	1.58987	ENSG00000118507	0.711895	ENSG00000152078	-0.670554	ENSG00000141519	-0.651775
ENSG00000256262	-1.58971	ENSG00000142669	-0.710971	ENSG00000122707	-0.670088	ENSG00000141522	0.782685
ENSG00000144893	-1.58913	ENSG00000179820	0.709248	ENSG00000132849	-0.669713	ENSG00000141524	-0.938382
ENSG00000166402	-1.58822	ENSG00000197780	-0.707663	ENSG00000285967	0.665567	ENSG00000141526	0.533169
ENSG00000178038	-1.58766	ENSG00000184584	0.707461	ENSG00000013016	0.665298	ENSG00000141551	0.282301
ENSG00000185436	-1.58654	ENSG00000244486	0.706877	ENSG00000131236	-0.664801	ENSG00000141570	1.09143
ENSG00000161638	1.58555	ENSG00000204946	0.706751	ENSG00000172731	-0.664429	ENSG00000141576	-2.9169
ENSG00000168348	1.58465	ENSG00000076716	0.706442	ENSG00000260852	-0.664024	ENSG00000141639	-2.4921
ENSG00000021645	-1.58463	ENSG00000196526	-0.706394	ENSG00000170412	-0.663799	ENSG00000141665	-1.1578
ENSG00000152049	1.58293	ENSG00000159214	0.705695	ENSG00000143641	-0.663298	ENSG00000141696	0.680112
ENSG00000080709	1.58148	ENSG00000203668	-0.705619	ENSG00000145685	0.66324	ENSG00000141738	-1.27275
ENSG00000204851	-1.58144	ENSG00000152217	-0.704402	ENSG00000170955	-0.662192	ENSG00000141837	0.687344
ENSG00000115363	1.58053	ENSG00000125652	0.704265	ENSG00000162520	-0.661786	ENSG00000141854	-0.766476
ENSG00000213949	1.58034	ENSG00000169105	0.704075	ENSG00000205213	0.660909	ENSG00000141956	0.486655
ENSG00000154217	1.58019	ENSG00000017260	-0.703632	ENSG00000107338	0.660278	ENSG00000142082	-0.377338
ENSG00000006210	-1.57983	ENSG00000160211	-0.703547	ENSG00000179051	0.659876	ENSG00000142089	-1.19676
ENSG00000164692	1.57933	ENSG00000167487	0.702261	ENSG00000153237	-0.658995	ENSG00000142178	0.0350184
ENSG00000134853	1.57933	ENSG00000151414	-0.701961	ENSG00000101844	-0.658864	ENSG00000142227	0.523897
ENSG00000117013	-1.57898	ENSG00000004700	-0.701207	ENSG00000048740	0.658289	ENSG00000142233	-0.930607
ENSG00000119535	-1.57826	ENSG00000132613	0.700309	ENSG00000168264	0.657589	ENSG00000142235	-2.06799
ENSG00000255029	1.57696	ENSG00000140598	-0.699947	ENSG00000253731	0.65752	ENSG00000142327	0.553758
ENSG00000144712	-1.57557	ENSG00000143590	0.696021	ENSG00000179532	-0.657461	ENSG00000142556	0.526076
ENSG00000198915	-1.57415	ENSG00000144406	-0.694606	ENSG00000242732	0.657063	ENSG00000142606	-1.94154
ENSG00000233421	-1.57414	ENSG00000118369	-0.691563	ENSG00000139517	0.656863	ENSG00000142634	0.582567
ENSG00000100307	-1.57364	ENSG00000111674	-0.691543	ENSG00000176894	0.65608	ENSG00000142657	0.607684
ENSG00000010278	1.57059	ENSG00000189077	0.69128	ENSG00000259024	-0.655228	ENSG00000142669	0.46482
ENSG00000078114	-1.57046	ENSG00000120837	0.69086	ENSG00000181467	0.653899	ENSG00000142675	-2.24269
ENSG00000075618	1.57035	ENSG00000132274	0.690558	ENSG00000174928	-0.653484	ENSG00000142686	0.354574
ENSG00000226210	-1.56809	ENSG00000097021	-0.689793	ENSG00000106266	0.6532	ENSG00000142765	-1.35711
ENSG00000111679	-1.56682	ENSG00000169252	0.689419	ENSG00000078098	-0.653025	ENSG00000142784	-0.684621
ENSG00000166762	-1.56601	ENSG00000122778	0.68892	ENSG00000109846	-0.652509	ENSG00000142864	0.438549
ENSG00000171766	-1.56181	ENSG00000072954	0.688559	ENSG00000065526	0.65248	ENSG00000142867	0.68234
ENSG00000213057	1.56157	ENSG00000152684	-0.687243	ENSG00000272142	0.651087	ENSG00000142875	0.546334
ENSG00000081842	-1.56117	ENSG00000186523	0.686712	ENSG00000175602	0.650574	ENSG00000142920	-0.936698
ENSG00000101405	-1.56088	ENSG00000010361	0.686615	ENSG00000251348	0.64976	ENSG00000142959	-1.61912
ENSG00000257027	-1.55844	ENSG00000197971	0.686167	ENSG00000183765	-0.648517	ENSG00000143013	0.690807
ENSG00000269067	-1.55641	ENSG00000259529	-0.686048	ENSG00000127328	-0.647977	ENSG00000143067	1.01071
ENSG00000266709	-1.55629	ENSG00000169193	0.685974	ENSG00000164008	-0.647512	ENSG00000143155	0.572741
ENSG00000164778	-1.55512	ENSG00000114861	-0.685937	ENSG00000175166	-0.646231	ENSG00000143167	-7.49272
ENSG00000148346	-1.5541	ENSG00000181588	0.685896	ENSG00000065361	-0.645293	ENSG00000143226	0.367478
ENSG00000165061	1.55313	ENSG00000266074	0.685719	ENSG00000117595	0.644601	ENSG00000143303	-0.513783
ENSG00000065989	1.5528	ENSG00000003400	0.685299	ENSG00000030582	0.644161	ENSG00000143319	0.572477
ENSG00000265451	-1.55201	ENSG00000104870	0.683854	ENSG00000287839	-0.643704	ENSG00000143322	0.904459
ENSG00000134874	1.55038	ENSG00000091129	-0.683203	ENSG00000129235	-0.643525	ENSG00000143365	-4.62306
ENSG00000152583	1.55004	ENSG00000169439	0.683066	ENSG00000143819	0.642364	ENSG00000143367	-1.02503
ENSG00000162722	1.54957	ENSG00000088367	0.683034	ENSG00000122642	0.641676	ENSG00000143375	-2.96042
ENSG00000161544	-1.54957	ENSG00000117226	-0.682632	ENSG00000106665	0.641294	ENSG00000143457	-0.713024
ENSG00000019549	1.54942	ENSG00000284194	-0.682008	ENSG00000196313	0.640468	ENSG00000143469	1.7874
ENSG00000171860	1.54923	ENSG00000027697	-0.678666	ENSG00000240875	-0.639839	ENSG00000143514	0.402185
ENSG00000166927	1.54873	ENSG00000172985	-0.675756	ENSG00000064652	-0.639478	ENSG00000143543	-0.308858
ENSG00000171208	1.54805	ENSG00000133943	0.674724	ENSG00000183628	-0.639133	ENSG00000143549	0.513781
ENSG00000167552	1.54788	ENSG00000106080	-0.673556	ENSG00000002586	0.638992	ENSG00000143578	-0.704995
ENSG00000258830	1.54768	ENSG00000166562	-0.673545	ENSG00000149639	0.638117	ENSG00000143590	-0.880479
ENSG00000254186	-1.5465	ENSG00000124357	-0.673204	ENSG00000112658	0.636916	ENSG00000143622	0.685787
ENSG00000126878	-1.54534	ENSG00000145431	-0.672844	ENSG00000077044	0.636649	ENSG00000143674	-0.984416
ENSG00000180758	-1.54534	ENSG00000146094	-0.672413	ENSG00000175697	0.635821	ENSG00000143702	0.592831
ENSG00000213214	-1.54474	ENSG00000132321	0.671629	ENSG00000189195	-0.63578	ENSG00000143799	-0.496433
ENSG00000270069	1.54423	ENSG00000187535	0.670198	ENSG00000174705	0.635683	ENSG00000143816	-1.18786
ENSG00000088882	1.54404	ENSG00000155304	-0.669395	ENSG00000117318	0.634343	ENSG00000143845	-0.928832
ENSG00000101255	1.54399	ENSG00000164808	0.669076	ENSG00000235501	-0.633876	ENSG00000143847	-1.65428
ENSG00000091986	1.54149	ENSG00000211584	0.668348	ENSG00000142949	-0.632222	ENSG00000143867	6.03402
ENSG00000136999	1.54103	ENSG00000138134	-0.667078	ENSG00000132330	0.63203	ENSG00000143869	-1.84348
ENSG00000181019	1.54004	ENSG00000042286	-0.666972	ENSG00000177406	-0.631898	ENSG00000143870	0.556123
ENSG00000146966	-1.53957	ENSG00000162542	0.666846	ENSG00000183087	-0.631769	ENSG00000143891	-1.37724
ENSG00000133401	-1.53807	ENSG00000213672	0.666689	ENSG00000163900	-0.631528	ENSG00000144040	0.467721
ENSG00000196935	1.53787	ENSG00000215158	-0.666177	ENSG00000137460	0.629304	ENSG00000144118	0.570954
ENSG00000121621	1.53732	ENSG00000170190	0.665559	ENSG00000145555	0.627781	ENSG00000144152	-1.97589
ENSG00000115232	-1.5368	ENSG00000261654	0.665196	ENSG00000184640	0.627123	ENSG00000144199	-0.796635
ENSG00000150627	-1.53616	ENSG00000130813	0.665171	ENSG00000104756	0.626928	ENSG00000144218	-1.32167
ENSG00000151882	-1.536	ENSG00000173320	0.664972	ENSG00000134419	0.62669	ENSG00000144228	0.716175
ENSG00000255366	-1.53537	ENSG00000106049	0.664539	ENSG00000119906	0.624845	ENSG00000144229	1.81816
ENSG00000107438	-1.53536	ENSG00000163900	-0.664448	ENSG00000109452	-0.624598	ENSG00000144283	-0.380009
ENSG00000248610	-1.5351	ENSG00000242612	0.663765	ENSG00000102302	0.624544	ENSG00000144468	0.406575
ENSG00000158428	-1.53502	ENSG00000213719	-0.661971	ENSG00000271978	-0.623883	ENSG00000144476	-2.77148
ENSG00000120693	1.53466	ENSG00000145016	-0.660896	ENSG00000143633	0.623512	ENSG00000144560	-0.63302
ENSG00000129675	-1.53451	ENSG00000151276	0.660411	ENSG00000205730	0.62328	ENSG00000144635	0.589851
ENSG00000185483	1.53424	ENSG00000005882	0.660225	ENSG00000151348	-0.623134	ENSG00000144645	1.00516
ENSG00000146233	-1.53413	ENSG00000172738	-0.66012	ENSG00000112378	-0.622564	ENSG00000144648	-2.46494
ENSG00000267280	-1.53392	ENSG00000149294	0.659772	ENSG00000182575	-0.621635	ENSG00000144668	1.28777
ENSG00000041515	-1.53382	ENSG00000078295	0.659525	ENSG00000287340	0.620181	ENSG00000144711	-0.421462
ENSG00000225556	-1.53341	ENSG00000145331	-0.658985	ENSG00000106772	-0.619636	ENSG00000144712	-1.57557
ENSG00000273045	-1.53266	ENSG00000119899	-0.658639	ENSG00000075624	0.61906	ENSG00000144724	1.09291
ENSG00000268416	-1.53135	ENSG00000059758	-0.65845	ENSG00000152284	0.618572	ENSG00000144791	0.614056
ENSG00000169744	1.52966	ENSG00000162616	-0.655568	ENSG00000134333	-0.618131	ENSG00000144815	0.610279
ENSG00000123342	1.52955	ENSG00000115233	-0.655322	ENSG00000187231	0.618124	ENSG00000144834	2.55025
ENSG00000147592	-1.52555	ENSG00000108557	0.655057	ENSG00000166912	0.617685	ENSG00000144840	0.400304
ENSG00000167772	1.5253	ENSG00000143367	0.651746	ENSG00000128335	-0.616669	ENSG00000144843	-0.673346
ENSG00000250120	-1.52144	ENSG00000112992	0.650861	ENSG00000091136	0.615354	ENSG00000144867	0.581268
ENSG00000171867	1.52022	ENSG00000204152	0.65014	ENSG00000105639	-0.614692	ENSG00000144893	-1.58913
ENSG00000178397	1.51926	ENSG00000138035	0.650036	ENSG00000134897	0.613978	ENSG00000144908	-0.792873
ENSG00000135740	-1.51862	ENSG00000168060	0.649526	ENSG00000188766	-0.613643	ENSG00000144959	1.12844
ENSG00000174672	1.51861	ENSG00000133134	0.649273	ENSG00000132004	0.612909	ENSG00000145020	-1.45759
ENSG00000205795	-1.51831	ENSG00000101384	-0.648935	ENSG00000228830	0.612025	ENSG00000145050	0.571471
ENSG00000100867	-1.51821	ENSG00000109572	-0.648375	ENSG00000087842	0.611238	ENSG00000145198	-1.76058
ENSG00000169903	-1.51811	ENSG00000158290	-0.647514	ENSG00000240849	0.611042	ENSG00000145362	-1.0903
ENSG00000164136	1.51808	ENSG00000174405	-0.647484	ENSG00000076053	0.610302	ENSG00000145416	0.875087
ENSG00000134802	-1.51717	ENSG00000135953	-0.645257	ENSG00000160539	-0.608705	ENSG00000145431	0.845528
ENSG00000107593	-1.51635	ENSG00000180694	0.645058	ENSG00000164307	0.605136	ENSG00000145506	-4.67872
ENSG00000284526	-1.51552	ENSG00000234616	0.644977	ENSG00000111962	-0.604076	ENSG00000145536	3.97745
ENSG00000152785	-1.51525	ENSG00000144118	-0.644626	ENSG00000105419	0.603287	ENSG00000145604	-1.06084
ENSG00000118407	-1.51471	ENSG00000168528	0.644201	ENSG00000182095	0.602924	ENSG00000145626	-3.2543
ENSG00000153814	-1.5143	ENSG00000136810	-0.643939	ENSG00000145012	0.602576	ENSG00000145632	0.711278
ENSG00000274750	1.51424	ENSG00000174705	-0.643746	ENSG00000233822	-0.602569	ENSG00000145681	3.65889
ENSG00000205683	1.5112	ENSG00000090520	-0.643625	ENSG00000259185	0.601747	ENSG00000145703	-1.42585
ENSG00000221926	1.51015	ENSG00000149428	-0.64258	ENSG00000179604	0.600342	ENSG00000145715	0.702819
ENSG00000226530	-1.50741	ENSG00000102781	-0.640233	ENSG00000215068	0.600131	ENSG00000145721	-3.23726
ENSG00000138675	1.50611	ENSG00000188677	-0.639791	ENSG00000130363	-0.600026	ENSG00000145725	0.388007
ENSG00000149596	-1.50593	ENSG00000112763	-0.639353	ENSG00000168256	0.597566	ENSG00000145777	-1.92615
ENSG00000065361	-1.50505	ENSG00000128283	0.63906	ENSG00000145365	-0.596987	ENSG00000145794	-0.701196
ENSG00000130477	1.50487	ENSG00000160703	0.637465	ENSG00000196586	0.596399	ENSG00000145819	1.49915
ENSG00000130643	-1.50411	ENSG00000213930	0.636967	ENSG00000174405	-0.596312	ENSG00000145824	-2.71158
ENSG00000185522	-1.5041	ENSG00000279118	0.633642	ENSG00000087111	0.59598	ENSG00000145860	0.937116
ENSG00000213190	1.5026	ENSG00000108797	0.632095	ENSG00000224032	0.595949	ENSG00000145911	-1.07446
ENSG00000077044	1.50226	ENSG00000112245	-0.630246	ENSG00000168785	0.595327	ENSG00000145979	0.725735
ENSG00000259234	-1.50111	ENSG00000112419	-0.630243	ENSG00000185504	0.594176	ENSG00000145990	0.958397
ENSG00000260266	-1.50078	ENSG00000115977	-0.628758	ENSG00000204673	0.593995	ENSG00000146006	2.66277
ENSG00000109743	1.50033	ENSG00000130827	-0.626528	ENSG00000175130	0.592803	ENSG00000146021	-0.636779
ENSG00000196581	-1.5001	ENSG00000213214	0.625487	ENSG00000234741	0.59235	ENSG00000146070	2.37088
ENSG00000154127	1.49978	ENSG00000149260	-0.625484	ENSG00000157578	-0.591998	ENSG00000146072	1.91494
ENSG00000145819	1.49915	ENSG00000116675	0.625443	ENSG00000147912	0.591525	ENSG00000146094	0.667435
ENSG00000198910	1.49882	ENSG00000126351	0.624742	ENSG00000135048	-0.590738	ENSG00000146122	-2.12849
ENSG00000154914	-1.49881	ENSG00000069869	-0.62442	ENSG00000119537	-0.590396	ENSG00000146232	-0.709083
ENSG00000105639	-1.49851	ENSG00000119638	0.624361	ENSG00000175197	-0.58901	ENSG00000146233	-1.53413
ENSG00000178882	1.49757	ENSG00000178209	-0.624023	ENSG00000203780	-0.588426	ENSG00000146281	-1.07187
ENSG00000092929	-1.49411	ENSG00000138604	0.623155	ENSG00000002834	0.587446	ENSG00000146374	1.35545
ENSG00000174130	1.49208	ENSG00000262049	0.622628	ENSG00000145425	0.587412	ENSG00000146386	0.52566
ENSG00000115963	1.49047	ENSG00000181026	-0.622484	ENSG00000104408	0.587149	ENSG00000146409	-0.737366
ENSG00000242082	-1.4901	ENSG00000169359	-0.622478	ENSG00000163611	-0.586379	ENSG00000146411	-1.08534
ENSG00000162618	1.48979	ENSG00000047849	-0.62013	ENSG00000130164	0.585809	ENSG00000146416	-0.46707
ENSG00000069667	-1.48838	ENSG00000125912	-0.619258	ENSG00000008086	-0.585636	ENSG00000146425	0.541799
ENSG00000109107	-1.48837	ENSG00000162373	0.617008	ENSG00000105248	0.584665	ENSG00000146426	-1.73291
ENSG00000182054	-1.48769	ENSG00000116717	-0.616713	ENSG00000115828	-0.584613	ENSG00000146433	0.451383
ENSG00000183230	-1.48559	ENSG00000254470	0.616385	ENSG00000165152	-0.584374	ENSG00000146453	0.165736
ENSG00000198108	-1.48519	ENSG00000164182	-0.616349	ENSG00000170390	0.584101	ENSG00000146476	0.757956
ENSG00000123892	-1.4844	ENSG00000167107	0.615037	ENSG00000132623	-0.581713	ENSG00000146648	1.40256
ENSG00000250722	-1.48436	ENSG00000099968	0.613768	ENSG00000197183	0.581643	ENSG00000146674	2.91942
ENSG00000182103	-1.48397	ENSG00000162104	0.613427	ENSG00000153214	-0.580717	ENSG00000146828	0.35229
ENSG00000205181	-1.48339	ENSG00000143549	-0.613286	ENSG00000153130	-0.580047	ENSG00000146918	-1.41923
ENSG00000091536	-1.48193	ENSG00000184007	-0.610731	ENSG00000165943	-0.577538	ENSG00000146966	-1.53957
ENSG00000272647	-1.48165	ENSG00000167996	-0.610545	ENSG00000232533	-0.577431	ENSG00000147010	1.79919
ENSG00000162753	-1.48143	ENSG00000170522	-0.610524	ENSG00000116711	-0.577091	ENSG00000147027	1.11692
ENSG00000198074	1.48058	ENSG00000123178	-0.609155	ENSG00000169189	0.576965	ENSG00000147036	2.11032
ENSG00000154027	1.48012	ENSG00000152377	0.608979	ENSG00000076554	-0.576545	ENSG00000147041	2.36754
ENSG00000164849	-1.47938	ENSG00000071655	0.607956	ENSG00000073417	0.576522	ENSG00000147065	0.744511
ENSG00000167964	-1.4784	ENSG00000158292	0.607347	ENSG00000156508	0.576287	ENSG00000147140	0.347199
ENSG00000099860	-1.47796	ENSG00000168569	0.607197	ENSG00000168014	-0.575675	ENSG00000147144	-0.600914
ENSG00000128917	-1.4775	ENSG00000167797	-0.607125	ENSG00000010318	-0.575556	ENSG00000147223	5.08371
ENSG00000186314	1.47664	ENSG00000145715	-0.607004	ENSG00000091127	0.574228	ENSG00000147394	0.724138
ENSG00000248927	1.47557	ENSG00000175182	0.606733	ENSG00000279198	0.573919	ENSG00000147408	-1.70109
ENSG00000270181	1.47485	ENSG00000198892	0.606386	ENSG00000186106	-0.573812	ENSG00000147459	0.477383
ENSG00000261033	-1.47468	ENSG00000182197	-0.606254	ENSG00000259943	0.573708	ENSG00000147526	-0.744907
ENSG00000170579	-1.47465	ENSG00000154217	-0.605515	ENSG00000157227	0.572834	ENSG00000147533	-0.32598
ENSG00000125510	-1.47458	ENSG00000189060	0.605476	ENSG00000172175	0.572201	ENSG00000147592	-1.52555
ENSG00000243069	-1.47419	ENSG00000068366	-0.60515	ENSG00000069424	0.571021	ENSG00000147649	0.376848
ENSG00000241322	1.47371	ENSG00000272325	0.604606	ENSG00000109089	-0.570966	ENSG00000147697	1.09785
ENSG00000165171	-1.47333	ENSG00000116406	-0.602651	ENSG00000136802	0.570606	ENSG00000147853	-0.734784
ENSG00000237161	1.47208	ENSG00000198018	-0.601187	ENSG00000115641	0.56938	ENSG00000147854	1.79524
ENSG00000071073	-1.47193	ENSG00000028277	-0.600858	ENSG00000109929	-0.569276	ENSG00000147872	2.19605
ENSG00000234665	1.47182	ENSG00000163611	-0.599463	ENSG00000197122	0.569122	ENSG00000148057	-0.99454
ENSG00000186642	-1.47091	ENSG00000165355	-0.598804	ENSG00000104221	-0.568816	ENSG00000148120	-0.52216
ENSG00000156298	-1.46784	ENSG00000119812	-0.596731	ENSG00000136048	0.568377	ENSG00000148158	-0.636585
ENSG00000238105	-1.46619	ENSG00000110057	0.595532	ENSG00000164695	-0.567869	ENSG00000148218	-0.473798
ENSG00000165246	-1.46535	ENSG00000215067	0.595335	ENSG00000072609	0.567016	ENSG00000148225	-0.60662
ENSG00000130988	-1.46516	ENSG00000198522	-0.595242	ENSG00000180346	-0.566679	ENSG00000148288	-1.14407
ENSG00000106772	-1.4646	ENSG00000136153	0.595118	ENSG00000128283	0.566599	ENSG00000148344	-0.99482
ENSG00000243089	-1.46352	ENSG00000256235	-0.593228	ENSG00000103319	0.566037	ENSG00000148429	0.429273
ENSG00000159871	-1.4629	ENSG00000103365	0.592863	ENSG00000106070	0.56576	ENSG00000148450	-0.570072
ENSG00000123094	1.4618	ENSG00000081052	0.592659	ENSG00000115421	0.565522	ENSG00000148484	0.646172
ENSG00000106823	-1.46068	ENSG00000085382	-0.592538	ENSG00000157240	0.565178	ENSG00000148488	3.04945
ENSG00000267013	1.45969	ENSG00000121964	-0.592033	ENSG00000124942	0.565105	ENSG00000148498	0.593803
ENSG00000111913	-1.45901	ENSG00000011566	0.591969	ENSG00000112941	0.56405	ENSG00000148516	0.591077
ENSG00000145020	-1.45759	ENSG00000164970	-0.591325	ENSG00000143772	0.563429	ENSG00000148572	0.404671
ENSG00000060656	-1.45719	ENSG00000168000	0.590721	ENSG00000234851	0.56329	ENSG00000148600	-1.29804
ENSG00000184313	-1.45663	ENSG00000079156	-0.590253	ENSG00000159840	0.562572	ENSG00000148606	0.436986
ENSG00000062524	1.45586	ENSG00000101935	-0.589204	ENSG00000144579	0.561764	ENSG00000148634	0.584623
ENSG00000188130	1.45541	ENSG00000174080	0.585738	ENSG00000063180	0.561532	ENSG00000148680	2.63649
ENSG00000198208	-1.455	ENSG00000100129	0.582931	ENSG00000198108	-0.56061	ENSG00000148735	-2.21941
ENSG00000204622	-1.45489	ENSG00000182512	0.582003	ENSG00000078328	0.560568	ENSG00000148798	0.6626
ENSG00000185561	-1.45483	ENSG00000078140	-0.581398	ENSG00000141232	-0.558299	ENSG00000148824	0.360098
ENSG00000131044	-1.4548	ENSG00000147065	-0.58083	ENSG00000161395	0.558271	ENSG00000148841	1.13595
ENSG00000167103	-1.45356	ENSG00000196470	0.58045	ENSG00000196781	0.55715	ENSG00000148843	0.478452
ENSG00000260989	-1.45356	ENSG00000127124	0.579995	ENSG00000090530	0.556058	ENSG00000149043	-2.53201
ENSG00000163359	1.4535	ENSG00000170370	0.579992	ENSG00000161281	-0.555806	ENSG00000149115	0.337347
ENSG00000214447	-1.45241	ENSG00000010292	0.578716	ENSG00000065057	0.55508	ENSG00000149187	0.323407
ENSG00000203727	1.45204	ENSG00000169992	0.578408	ENSG00000117748	-0.554497	ENSG00000149231	0.805712
ENSG00000213023	-1.45175	ENSG00000177565	0.578332	ENSG00000054965	0.553744	ENSG00000149256	0.498654
ENSG00000053328	-1.45134	ENSG00000116138	-0.576818	ENSG00000181163	0.551915	ENSG00000149260	0.903343
ENSG00000138030	-1.45051	ENSG00000137996	-0.576645	ENSG00000114744	0.551249	ENSG00000149262	0.450218
ENSG00000285873	-1.45022	ENSG00000172830	0.57646	ENSG00000167526	0.549668	ENSG00000149300	-0.881222
ENSG00000198780	-1.44952	ENSG00000161542	0.576363	ENSG00000111696	-0.549474	ENSG00000149489	-0.669034
ENSG00000163624	-1.44653	ENSG00000148158	0.575986	ENSG00000096717	0.548935	ENSG00000149527	2.06449
ENSG00000273018	-1.44555	ENSG00000144320	-0.575805	ENSG00000166228	-0.548787	ENSG00000149582	-0.453399
ENSG00000168785	1.44539	ENSG00000158186	0.572053	ENSG00000166167	-0.54874	ENSG00000149596	-1.50593
ENSG00000140961	1.44219	ENSG00000133612	0.571135	ENSG00000240184	0.548584	ENSG00000149599	-1.59707
ENSG00000175556	-1.44173	ENSG00000008256	0.57111	ENSG00000113583	0.547896	ENSG00000149761	-0.411692
ENSG00000135454	1.44157	ENSG00000117298	-0.570502	ENSG00000111653	0.547324	ENSG00000149809	-0.639781
ENSG00000244300	1.44106	ENSG00000141425	-0.570378	ENSG00000213762	0.5472	ENSG00000149927	-1.09172
ENSG00000255240	-1.44104	ENSG00000064652	-0.569836	ENSG00000166813	0.546709	ENSG00000150456	-0.528604
ENSG00000166840	-1.43823	ENSG00000163702	0.568081	ENSG00000272325	0.546403	ENSG00000150457	-0.468002
ENSG00000272411	-1.4373	ENSG00000104221	-0.567396	ENSG00000136098	0.544077	ENSG00000150471	-1.66528
ENSG00000274376	-1.43728	ENSG00000111186	0.567147	ENSG00000164124	-0.543511	ENSG00000150510	1.62975
ENSG00000151388	1.43721	ENSG00000004059	0.562397	ENSG00000167658	0.542944	ENSG00000150527	0.594177
ENSG00000163710	1.43507	ENSG00000102393	-0.562105	ENSG00000213214	-0.542663	ENSG00000150551	2.07882
ENSG00000157193	1.43478	ENSG00000268894	0.562072	ENSG00000162302	0.542127	ENSG00000150593	-0.529293
ENSG00000116016	1.43267	ENSG00000099331	-0.55759	ENSG00000120306	-0.541789	ENSG00000150630	2.20846
ENSG00000197506	-1.43251	ENSG00000196535	0.555475	ENSG00000166411	-0.541401	ENSG00000150672	-0.773602
ENSG00000250241	1.43099	ENSG00000144589	0.553375	ENSG00000137161	0.541185	ENSG00000150773	-0.614659
ENSG00000110881	1.43097	ENSG00000107863	0.553256	ENSG00000158792	0.541065	ENSG00000150779	0.588455
ENSG00000154822	1.43016	ENSG00000198856	0.551104	ENSG00000198755	0.541013	ENSG00000150907	-0.654044
ENSG00000286459	-1.42938	ENSG00000105185	-0.551007	ENSG00000164197	-0.54081	ENSG00000150961	0.801321
ENSG00000124493	1.42842	ENSG00000169964	0.546552	ENSG00000226711	-0.540231	ENSG00000151012	1.9287
ENSG00000162373	-1.42688	ENSG00000023572	-0.545968	ENSG00000171448	0.540218	ENSG00000151136	1.65171
ENSG00000145703	-1.42585	ENSG00000119661	-0.543098	ENSG00000101216	0.539734	ENSG00000151150	1.00887
ENSG00000100336	-1.42546	ENSG00000090924	0.541434	ENSG00000126705	0.538937	ENSG00000151229	0.693319
ENSG00000174705	1.42434	ENSG00000120820	0.539346	ENSG00000130699	0.538906	ENSG00000151276	-0.714134
ENSG00000164669	-1.42323	ENSG00000258677	-0.53851	ENSG00000146373	0.538431	ENSG00000151292	0.618518
ENSG00000225889	-1.42225	ENSG00000130312	0.538467	ENSG00000105221	0.538121	ENSG00000151376	-0.833688
ENSG00000230795	-1.42144	ENSG00000264343	-0.536076	ENSG00000105063	0.537382	ENSG00000151388	1.43721
ENSG00000157064	-1.41982	ENSG00000108828	-0.534999	ENSG00000281332	0.536489	ENSG00000151414	0.747032
ENSG00000146918	-1.41923	ENSG00000185532	0.534066	ENSG00000160783	0.536466	ENSG00000151445	0.587339
ENSG00000023902	1.41922	ENSG00000155975	-0.533562	ENSG00000109381	0.535777	ENSG00000151458	0.986114
ENSG00000240204	-1.41895	ENSG00000226742	0.533088	ENSG00000120913	0.535356	ENSG00000151490	-3.25712
ENSG00000162390	-1.4186	ENSG00000204084	0.533024	ENSG00000259959	0.535296	ENSG00000151491	1.13348
ENSG00000175928	-1.41794	ENSG00000172331	-0.531857	ENSG00000155287	-0.535045	ENSG00000151623	-1.17327
ENSG00000078328	1.41696	ENSG00000111711	-0.530518	ENSG00000214078	0.534964	ENSG00000151655	2.27684
ENSG00000141448	1.41682	ENSG00000176273	0.529867	ENSG00000114529	0.534712	ENSG00000151692	2.10954
ENSG00000066468	-1.41659	ENSG00000257594	-0.529827	ENSG00000169504	0.534684	ENSG00000151693	0.911607
ENSG00000197465	-1.41413	ENSG00000174032	-0.527907	ENSG00000133424	-0.534403	ENSG00000151726	-0.490465
ENSG00000286621	-1.41152	ENSG00000164934	-0.527756	ENSG00000076043	0.534283	ENSG00000151746	0.9902
ENSG00000203805	1.41147	ENSG00000148606	-0.526694	ENSG00000196531	0.534083	ENSG00000151789	-1.38225
ENSG00000237886	-1.4107	ENSG00000185504	0.526457	ENSG00000148339	-0.533457	ENSG00000151882	-1.536
ENSG00000157557	-1.40889	ENSG00000072062	0.525105	ENSG00000115419	0.532944	ENSG00000151914	0.828451
ENSG00000155622	-1.40824	ENSG00000183831	0.523564	ENSG00000107249	0.532395	ENSG00000151917	1.72172
ENSG00000115255	-1.40793	ENSG00000133069	-0.522686	ENSG00000041880	-0.530855	ENSG00000151952	5.05745
ENSG00000170827	-1.40725	ENSG00000143845	0.522382	ENSG00000196470	0.530306	ENSG00000152049	1.58293
ENSG00000108448	1.40708	ENSG00000067836	0.520866	ENSG00000114026	0.530111	ENSG00000152056	1.06162
ENSG00000136305	-1.40704	ENSG00000164975	-0.520524	ENSG00000179241	0.529701	ENSG00000152127	1.06836
ENSG00000198520	-1.40631	ENSG00000139645	-0.519858	ENSG00000248671	-0.528586	ENSG00000152128	2.10445
ENSG00000178695	1.40535	ENSG00000169398	-0.519668	ENSG00000165185	-0.527877	ENSG00000152213	-1.8552
ENSG00000164761	1.40523	ENSG00000093167	-0.519349	ENSG00000205903	0.525951	ENSG00000152219	0.532912
ENSG00000153132	-1.40417	ENSG00000156171	0.518598	ENSG00000153574	0.524024	ENSG00000152223	0.516555
ENSG00000102678	-1.40375	ENSG00000233178	0.517607	ENSG00000140505	0.522313	ENSG00000152229	-1.13134
ENSG00000146648	1.40256	ENSG00000104728	0.517358	ENSG00000162434	-0.52221	ENSG00000152256	-0.358244
ENSG00000082397	1.40185	ENSG00000174437	-0.517189	ENSG00000146242	0.521986	ENSG00000152377	-0.594393
ENSG00000163513	1.40147	ENSG00000083807	0.515505	ENSG00000149131	-0.52148	ENSG00000152467	-1.0712
ENSG00000260412	1.40125	ENSG00000068137	0.51534	ENSG00000014919	-0.521182	ENSG00000152475	-0.507342
ENSG00000166592	-1.40075	ENSG00000177728	0.514779	ENSG00000175087	-0.520623	ENSG00000152492	0.792854
ENSG00000160472	-1.40071	ENSG00000113163	-0.512775	ENSG00000234616	0.519842	ENSG00000152495	0.977099
ENSG00000155367	-1.40001	ENSG00000137106	0.512295	ENSG00000166922	0.519406	ENSG00000152583	1.55004
ENSG00000174514	-1.39994	ENSG00000057608	-0.511963	ENSG00000142541	0.518892	ENSG00000152601	0.427398
ENSG00000186281	-1.39867	ENSG00000106617	-0.511875	ENSG00000213047	-0.518719	ENSG00000152620	-0.898626
ENSG00000228903	-1.39764	ENSG00000114480	-0.511851	ENSG00000163864	-0.518565	ENSG00000152684	0.61555
ENSG00000235505	-1.39737	ENSG00000102804	-0.511612	ENSG00000152558	0.518229	ENSG00000152784	2.04772
ENSG00000070808	1.3964	ENSG00000131871	-0.511587	ENSG00000136205	0.518173	ENSG00000152785	-1.51525
ENSG00000164402	-1.39594	ENSG00000099797	0.510757	ENSG00000064012	0.517835	ENSG00000152818	0.559348
ENSG00000255440	-1.39291	ENSG00000116120	-0.510514	ENSG00000206503	0.517822	ENSG00000152931	2.74882
ENSG00000176678	1.39163	ENSG00000167114	-0.510237	ENSG00000102385	-0.517402	ENSG00000152932	-3.17055
ENSG00000149257	1.39155	ENSG00000137460	0.510065	ENSG00000166716	0.515759	ENSG00000152939	-0.566622
ENSG00000184838	1.3915	ENSG00000198860	0.509527	ENSG00000138080	0.515183	ENSG00000152952	0.954262
ENSG00000167191	-1.39131	ENSG00000135778	0.509375	ENSG00000123094	0.514887	ENSG00000152953	1.09465
ENSG00000167332	-1.3906	ENSG00000139218	0.509125	ENSG00000108395	0.514787	ENSG00000153113	0.289887
ENSG00000278416	-1.39046	ENSG00000169895	-0.50841	ENSG00000103855	0.514332	ENSG00000153179	-1.06772
ENSG00000239467	-1.39038	ENSG00000140320	0.507919	ENSG00000169018	0.513619	ENSG00000153291	-0.873195
ENSG00000160716	-1.38985	ENSG00000010818	0.507242	ENSG00000183741	0.513291	ENSG00000153292	2.12922
ENSG00000237115	-1.38865	ENSG00000130699	0.507003	ENSG00000142453	0.513283	ENSG00000153395	0.519578
ENSG00000125414	1.38844	ENSG00000180340	0.506514	ENSG00000184110	0.513045	ENSG00000153721	1.0022
ENSG00000046604	1.38796	ENSG00000185803	-0.506175	ENSG00000106392	-0.512705	ENSG00000153790	-0.826628
ENSG00000163932	-1.38763	ENSG00000247596	-0.505383	ENSG00000068383	0.512637	ENSG00000153814	-1.5143
ENSG00000140937	1.38723	ENSG00000038382	-0.505182	ENSG00000138468	0.511431	ENSG00000153815	0.799738
ENSG00000157368	-1.38521	ENSG00000154813	-0.503218	ENSG00000214063	0.511037	ENSG00000153989	0.530628
ENSG00000189157	-1.3852	ENSG00000115504	-0.501982	ENSG00000198478	-0.510823	ENSG00000154096	2.86677
ENSG00000166387	-1.38495	ENSG00000136738	-0.499221	ENSG00000158079	-0.510526	ENSG00000154122	-0.535097
ENSG00000261150	-1.38471	ENSG00000177427	0.4992	ENSG00000144647	-0.509394	ENSG00000154127	1.49978
ENSG00000211445	-1.38396	ENSG00000248049	-0.499192	ENSG00000137463	0.509341	ENSG00000154240	-0.787967
ENSG00000196242	-1.38378	ENSG00000156508	0.499003	ENSG00000113649	0.508602	ENSG00000154274	-2.10915
ENSG00000151789	-1.38225	ENSG00000047579	0.496271	ENSG00000184897	0.507911	ENSG00000154277	1.32227
ENSG00000027644	1.38206	ENSG00000115275	-0.495783	ENSG00000165434	-0.507348	ENSG00000154310	1.25611
ENSG00000286449	-1.38005	ENSG00000068784	-0.495617	ENSG00000138767	0.506908	ENSG00000154316	-1.71519
ENSG00000234614	-1.37893	ENSG00000167394	-0.494485	ENSG00000183283	0.506804	ENSG00000154319	-2.50784
ENSG00000204334	-1.37807	ENSG00000136643	-0.493805	ENSG00000125691	0.506504	ENSG00000154359	-0.653537
ENSG00000143891	-1.37724	ENSG00000152749	-0.492268	ENSG00000124006	0.505934	ENSG00000154380	1.01089
ENSG00000120899	-1.37505	ENSG00000071051	0.491765	ENSG00000122971	-0.505742	ENSG00000154529	2.0886
ENSG00000258302	-1.37317	ENSG00000150977	0.491381	ENSG00000064547	-0.505739	ENSG00000154545	1.32409
ENSG00000241399	-1.37302	ENSG00000135185	0.491089	ENSG00000233016	0.505147	ENSG00000154556	-1.2102
ENSG00000259075	1.37277	ENSG00000213588	-0.486616	ENSG00000090971	0.504714	ENSG00000154721	-2.40257
ENSG00000223403	1.37275	ENSG00000232527	-0.48605	ENSG00000204576	0.503828	ENSG00000154734	1.04422
ENSG00000197102	1.37202	ENSG00000100418	-0.483567	ENSG00000063177	0.503119	ENSG00000154736	1.71331
ENSG00000065413	1.37101	ENSG00000106571	-0.483407	ENSG00000180011	0.502801	ENSG00000154760	-1.75015
ENSG00000178814	-1.36935	ENSG00000147894	-0.482808	ENSG00000065923	-0.502042	ENSG00000154767	-0.385242
ENSG00000117586	-1.36874	ENSG00000005302	-0.481757	ENSG00000159692	0.502018	ENSG00000154813	0.429986
ENSG00000261247	-1.36704	ENSG00000175137	-0.481059	ENSG00000147403	0.50198	ENSG00000154822	1.43016
ENSG00000231852	-1.36656	ENSG00000011198	-0.480654	ENSG00000015475	0.501852	ENSG00000154856	-2.44852
ENSG00000099256	-1.36599	ENSG00000068903	0.480634	ENSG00000153443	0.50175	ENSG00000154914	-1.49881
ENSG00000214711	-1.36386	ENSG00000179152	0.480451	ENSG00000122068	0.500806	ENSG00000155016	-0.834196
ENSG00000245522	-1.36344	ENSG00000143740	0.478854	ENSG00000197780	-0.500174	ENSG00000155034	0.458906
ENSG00000224875	-1.36175	ENSG00000170222	0.477871	ENSG00000135185	0.499949	ENSG00000155093	-1.21869
ENSG00000010319	-1.36164	ENSG00000213923	-0.476378	ENSG00000180611	0.499885	ENSG00000155115	0.381984
ENSG00000069399	1.36139	ENSG00000188706	-0.475498	ENSG00000230124	0.499531	ENSG00000155158	-1.25182
ENSG00000267288	-1.35958	ENSG00000115286	0.47508	ENSG00000169682	0.497688	ENSG00000155275	-0.469094
ENSG00000139508	-1.359	ENSG00000090565	0.475029	ENSG00000170791	-0.497237	ENSG00000155304	0.470656
ENSG00000203434	-1.35889	ENSG00000123130	-0.474386	ENSG00000161202	0.496936	ENSG00000155324	-0.626027
ENSG00000105131	-1.35847	ENSG00000108829	-0.473363	ENSG00000104381	-0.496735	ENSG00000155330	0.722649
ENSG00000248587	1.35733	ENSG00000213465	0.471331	ENSG00000128849	-0.496288	ENSG00000155363	-0.578729
ENSG00000142765	-1.35711	ENSG00000116095	-0.470764	ENSG00000164114	-0.496145	ENSG00000155367	-1.40001
ENSG00000016391	-1.357	ENSG00000100316	0.469834	ENSG00000124782	0.49573	ENSG00000155506	0.36098
ENSG00000227467	-1.35665	ENSG00000047410	-0.469131	ENSG00000107669	0.495705	ENSG00000155511	3.36126
ENSG00000238164	-1.35579	ENSG00000154240	0.468959	ENSG00000197958	0.495537	ENSG00000155622	-1.40824
ENSG00000146374	1.35545	ENSG00000258634	0.468723	ENSG00000233705	-0.493881	ENSG00000155660	0.650737
ENSG00000155792	1.35499	ENSG00000124535	0.467746	ENSG00000175390	0.493695	ENSG00000155761	-2.45884
ENSG00000099250	1.3548	ENSG00000110011	0.467212	ENSG00000126767	0.492875	ENSG00000155792	1.35499
ENSG00000133131	1.35473	ENSG00000147533	0.466878	ENSG00000171044	0.492727	ENSG00000155846	-2.75419
ENSG00000100342	-1.35396	ENSG00000140575	-0.466543	ENSG00000103024	0.491562	ENSG00000155906	0.382121
ENSG00000164619	1.35384	ENSG00000120910	-0.466462	ENSG00000073712	0.491057	ENSG00000155962	-0.741144
ENSG00000183160	1.3537	ENSG00000187109	0.466235	ENSG00000161013	0.490331	ENSG00000155975	0.455613
ENSG00000215845	-1.35313	ENSG00000184207	0.465973	ENSG00000119661	-0.489069	ENSG00000156052	0.63793
ENSG00000058056	1.35203	ENSG00000117385	-0.464408	ENSG00000214145	0.488822	ENSG00000156140	0.75155
ENSG00000123700	1.35052	ENSG00000103024	0.464085	ENSG00000105647	0.487931	ENSG00000156171	-0.473977
ENSG00000163331	-1.34993	ENSG00000204370	0.463317	ENSG00000104897	0.487358	ENSG00000156218	1.09584
ENSG00000136449	-1.34843	ENSG00000106636	-0.46272	ENSG00000168118	0.485905	ENSG00000156219	-0.981993
ENSG00000101842	-1.34781	ENSG00000270127	-0.462691	ENSG00000068650	0.485666	ENSG00000156299	2.35405
ENSG00000276740	1.34693	ENSG00000109790	0.461999	ENSG00000100209	-0.483636	ENSG00000156304	0.333545
ENSG00000182287	1.34671	ENSG00000255182	0.4609	ENSG00000066697	0.483634	ENSG00000156381	-1.10857
ENSG00000132321	-1.34597	ENSG00000135932	-0.460629	ENSG00000170889	0.483508	ENSG00000156463	1.75432
ENSG00000253520	-1.34538	ENSG00000135241	-0.458467	ENSG00000100814	0.482673	ENSG00000156535	1.62537
ENSG00000084734	-1.3442	ENSG00000148834	-0.456632	ENSG00000180398	-0.479241	ENSG00000156587	-0.900228
ENSG00000165028	-1.34404	ENSG00000163378	0.455636	ENSG00000138617	-0.478807	ENSG00000156642	0.446614
ENSG00000175315	-1.34322	ENSG00000135631	-0.4551	ENSG00000127314	0.47855	ENSG00000156675	-1.10169
ENSG00000125966	-1.34215	ENSG00000255529	0.454819	ENSG00000165118	-0.478432	ENSG00000156687	2.48748
ENSG00000160255	-1.34197	ENSG00000204427	-0.452172	ENSG00000197050	-0.477821	ENSG00000156689	-1.31778
ENSG00000136111	-1.33965	ENSG00000100554	-0.449531	ENSG00000167491	0.477792	ENSG00000156697	0.407602
ENSG00000128833	-1.33964	ENSG00000113758	-0.449505	ENSG00000135930	0.476571	ENSG00000156795	-0.780054
ENSG00000122862	1.33928	ENSG00000138069	-0.448926	ENSG00000124535	0.476192	ENSG00000156925	-0.0234912
ENSG00000197580	-1.33881	ENSG00000149582	0.448243	ENSG00000255182	0.475994	ENSG00000156928	0.584586
ENSG00000187720	1.33827	ENSG00000136710	0.447568	ENSG00000177370	0.475842	ENSG00000156966	-1.73238
ENSG00000168350	-1.33779	ENSG00000105835	-0.446979	ENSG00000097007	0.47458	ENSG00000157110	1.73012
ENSG00000176945	-1.33754	ENSG00000079332	-0.443837	ENSG00000100243	0.47031	ENSG00000157152	-1.77474
ENSG00000227533	-1.3374	ENSG00000084733	-0.443228	ENSG00000111348	-0.469953	ENSG00000157193	1.43478
ENSG00000089723	1.33615	ENSG00000136628	-0.44236	ENSG00000107521	0.469768	ENSG00000157343	-0.967136
ENSG00000075290	-1.33254	ENSG00000138709	-0.44082	ENSG00000100116	0.46946	ENSG00000157350	0.684305
ENSG00000034510	1.33193	ENSG00000117362	0.439848	ENSG00000135390	0.469073	ENSG00000157368	-1.38521
ENSG00000117115	-1.3312	ENSG00000172053	0.438933	ENSG00000197111	0.469049	ENSG00000157423	-1.61238
ENSG00000233639	-1.33001	ENSG00000159131	-0.438814	ENSG00000145016	0.468875	ENSG00000157542	1.816
ENSG00000254087	1.32802	ENSG00000196305	-0.438616	ENSG00000173068	0.468786	ENSG00000157551	1.99637
ENSG00000168502	1.32732	ENSG00000143486	0.436211	ENSG00000137880	0.468213	ENSG00000157554	-2.49044
ENSG00000130475	-1.32633	ENSG00000214160	-0.435996	ENSG00000105193	0.466741	ENSG00000157557	-1.40889
ENSG00000154545	1.32409	ENSG00000103415	-0.434789	ENSG00000257621	0.466519	ENSG00000157600	0.682075
ENSG00000131016	1.32394	ENSG00000106638	-0.434348	ENSG00000130309	0.465745	ENSG00000157617	0.588586
ENSG00000122176	-1.32381	ENSG00000138071	-0.433907	ENSG00000171174	-0.465494	ENSG00000157654	0.552641
ENSG00000180929	-1.3236	ENSG00000106025	-0.43318	ENSG00000130175	0.465473	ENSG00000157680	4.17345
ENSG00000073910	-1.32334	ENSG00000100591	-0.433063	ENSG00000149657	0.463961	ENSG00000157693	-0.992905
ENSG00000122547	-1.32318	ENSG00000138073	-0.432401	ENSG00000119326	0.463325	ENSG00000157873	-1.15875
ENSG00000186603	-1.32307	ENSG00000163812	0.430278	ENSG00000168769	0.461562	ENSG00000157895	0.423642
ENSG00000154277	1.32227	ENSG00000173465	-0.428777	ENSG00000103381	-0.460779	ENSG00000157985	0.649191
ENSG00000238207	-1.32198	ENSG00000158042	-0.428104	ENSG00000165169	-0.460255	ENSG00000158008	-2.60431
ENSG00000144218	-1.32167	ENSG00000101844	-0.42774	ENSG00000151748	0.459796	ENSG00000158089	-2.28814
ENSG00000103811	-1.32118	ENSG00000162298	-0.427673	ENSG00000172732	0.459367	ENSG00000158113	-1.9187
ENSG00000152402	-1.31982	ENSG00000169221	-0.427453	ENSG00000100316	0.45867	ENSG00000158122	0.551185
ENSG00000186235	-1.31893	ENSG00000204186	-0.427059	ENSG00000198816	0.457998	ENSG00000158125	1.70554
ENSG00000237686	-1.31851	ENSG00000166233	-0.421545	ENSG00000140577	0.457702	ENSG00000158258	-1.12893
ENSG00000066629	1.31839	ENSG00000051108	-0.420836	ENSG00000197885	-0.457273	ENSG00000158286	-0.992398
ENSG00000077327	-1.31836	ENSG00000083223	-0.417061	ENSG00000176108	0.457129	ENSG00000158290	0.863529
ENSG00000156689	-1.31778	ENSG00000139679	-0.415907	ENSG00000188603	0.456724	ENSG00000158352	0.634512
ENSG00000277531	-1.31775	ENSG00000101150	-0.415318	ENSG00000063854	-0.456307	ENSG00000158423	-1.08332
ENSG00000127220	-1.31596	ENSG00000162585	0.414742	ENSG00000135486	0.45599	ENSG00000158427	1.02419
ENSG00000071054	1.31304	ENSG00000164828	0.414146	ENSG00000227097	0.455091	ENSG00000158428	-1.53502
ENSG00000288563	1.3129	ENSG00000171928	-0.414078	ENSG00000085382	-0.452884	ENSG00000158555	-0.754993
ENSG00000118113	-1.31285	ENSG00000125375	0.411848	ENSG00000101191	0.452654	ENSG00000158710	0.721848
ENSG00000174938	1.31226	ENSG00000140105	-0.411836	ENSG00000143079	0.452603	ENSG00000158769	-1.7545
ENSG00000183785	-1.31125	ENSG00000101557	-0.411436	ENSG00000261796	0.452042	ENSG00000158828	-0.526707
ENSG00000279778	-1.31086	ENSG00000120265	-0.409764	ENSG00000116095	-0.451631	ENSG00000159164	-0.657325
ENSG00000116132	1.3108	ENSG00000198373	0.406446	ENSG00000135916	-0.451561	ENSG00000159176	0.905536
ENSG00000137691	-1.31015	ENSG00000072042	-0.404862	ENSG00000142937	0.451492	ENSG00000159197	-1.74595
ENSG00000272695	-1.31004	ENSG00000253661	0.404861	ENSG00000173402	0.451001	ENSG00000159214	-1.19319
ENSG00000145685	1.30959	ENSG00000082805	-0.404484	ENSG00000121406	0.449102	ENSG00000159352	0.285103
ENSG00000115361	-1.30847	ENSG00000126214	-0.401525	ENSG00000125652	0.448808	ENSG00000159388	-0.773506
ENSG00000185664	-1.30589	ENSG00000179933	-0.401396	ENSG00000174748	0.448323	ENSG00000159479	0.334428
ENSG00000162545	-1.30516	ENSG00000057757	-0.400604	ENSG00000083544	0.448088	ENSG00000159625	-1.61074
ENSG00000204711	-1.30512	ENSG00000097033	-0.398457	ENSG00000265681	0.445727	ENSG00000159640	2.38648
ENSG00000175040	1.30431	ENSG00000170445	-0.397739	ENSG00000180817	-0.445648	ENSG00000159658	-0.42572
ENSG00000224957	-1.30418	ENSG00000115239	0.39413	ENSG00000143294	0.445045	ENSG00000159714	-0.55967
ENSG00000088538	-1.3032	ENSG00000115307	-0.393382	ENSG00000071127	0.44444	ENSG00000159753	0.946187
ENSG00000170835	-1.303	ENSG00000148843	-0.392482	ENSG00000214765	0.442871	ENSG00000159761	-1.09085
ENSG00000188869	-1.30194	ENSG00000177030	0.392384	ENSG00000105640	0.442197	ENSG00000159788	1.04813
ENSG00000105855	1.30033	ENSG00000168214	-0.389542	ENSG00000136379	0.441722	ENSG00000159871	-1.4629
ENSG00000135919	1.29931	ENSG00000151327	-0.388329	ENSG00000071051	0.44144	ENSG00000160049	0.373819
ENSG00000077238	1.29876	ENSG00000115947	-0.38695	ENSG00000140598	-0.441013	ENSG00000160072	1.02617
ENSG00000148600	-1.29804	ENSG00000118873	-0.380942	ENSG00000142676	0.440644	ENSG00000160183	-2.35168
ENSG00000232653	-1.2978	ENSG00000171033	-0.365224	ENSG00000148303	0.44	ENSG00000160191	-1.15488
ENSG00000171533	-1.29776	ENSG00000112031	-0.364184	ENSG00000102780	0.43898	ENSG00000160199	0.356237
ENSG00000138814	1.29728	ENSG00000139163	-0.363081	ENSG00000137154	0.438237	ENSG00000160211	0.926785
ENSG00000255571	-1.29605	ENSG00000007168	-0.354029	ENSG00000197157	0.438097	ENSG00000160214	0.289347
ENSG00000236438	-1.29597	ENSG00000146555	-0.345771	ENSG00000235823	-0.437833	ENSG00000160223	0.559931
ENSG00000270497	1.29421	ENSG00000116871	-0.34513	ENSG00000204387	0.437351	ENSG00000160255	-1.34197
ENSG00000260588	-1.29347	ENSG00000076770	-0.321071	ENSG00000161970	0.43647	ENSG00000160271	-0.414333
ENSG00000008277	1.29257	ENSG00000235385	-0.307977	ENSG00000079313	0.436423	ENSG00000160293	-0.51555
ENSG00000188051	-1.2907	ENSG00000138347	-0.306477	ENSG00000198786	-0.434982	ENSG00000160460	-1.1847
ENSG00000234129	-1.29005	ENSG00000172955	-0.283067	ENSG00000164808	0.43463	ENSG00000160471	-2.74908
ENSG00000287292	-1.28942	ENSG00000148541	0.271153	ENSG00000108946	0.432785	ENSG00000160472	-1.40071
ENSG00000144668	1.28777	ENSG00000150630	-0.256234	ENSG00000166441	0.431721	ENSG00000160688	0.370775
ENSG00000280649	-1.28774	ENSG00000130176	-0.25415	ENSG00000164828	0.431602	ENSG00000160712	-0.966482
ENSG00000136114	1.28752	ENSG00000182533	0.252367	ENSG00000198840	-0.431236	ENSG00000160716	-1.38985
ENSG00000105929	-1.28742	ENSG00000176136	-0.251943	ENSG00000173221	-0.431166	ENSG00000160867	-2.83259
ENSG00000183615	-1.28669	ENSG00000250548	0.251565	ENSG00000035403	0.429332	ENSG00000160991	-0.526336
ENSG00000187944	1.28663	ENSG00000058866	-0.25124	ENSG00000104679	0.429313	ENSG00000161011	0.585765
ENSG00000277954	-1.28615	ENSG00000103226	-0.249407	ENSG00000175061	0.428832	ENSG00000161057	0.373806
ENSG00000175538	-1.28593	ENSG00000168542	0.247291	ENSG00000068137	0.428804	ENSG00000161082	-1.20156
ENSG00000137642	-1.28438	ENSG00000143365	0.240871	ENSG00000074800	0.428254	ENSG00000161243	-0.699298
ENSG00000232104	-1.28374	ENSG00000169933	-0.237525	ENSG00000108506	-0.427478	ENSG00000161249	-2.16997
ENSG00000226539	1.28356	ENSG00000147223	-0.237434	ENSG00000161999	0.427476	ENSG00000161267	-0.893565
ENSG00000157570	-1.28254	ENSG00000163873	-0.233708	ENSG00000089472	-0.426202	ENSG00000161328	-0.732289
ENSG00000109758	1.28229	ENSG00000164308	-0.205295	ENSG00000162244	0.425831	ENSG00000161381	1.11639
ENSG00000082497	1.28067	ENSG00000143167	0.186912	ENSG00000160813	0.424993	ENSG00000161509	-0.814759
ENSG00000138496	-1.27995	ENSG00000270872	-0.186242	ENSG00000069956	0.424927	ENSG00000161513	-0.71263
ENSG00000283632	-1.27899	ENSG00000246283	-0.18492	ENSG00000144741	0.423399	ENSG00000161526	0.383388
ENSG00000136193	1.2787	ENSG00000164188	0.182326	ENSG00000167173	0.422896	ENSG00000161542	-0.535733
ENSG00000227471	1.27686	ENSG00000100170	0.172171	ENSG00000090372	0.422839	ENSG00000161638	1.58555
ENSG00000104368	1.27674	ENSG00000169554	-0.171501	ENSG00000169169	-0.422817	ENSG00000161642	-2.33609
ENSG00000266242	1.27669	ENSG00000149968	-0.1711	ENSG00000108604	0.422268	ENSG00000161835	-2.4631
ENSG00000176658	-1.27651	ENSG00000172005	0.166394	ENSG00000123505	0.422043	ENSG00000161921	-0.829951
ENSG00000184156	-1.27643	ENSG00000151892	-0.165233	ENSG00000160285	0.422042	ENSG00000161955	-0.879658
ENSG00000167711	-1.27465	ENSG00000157445	-0.160275	ENSG00000141867	0.421135	ENSG00000161958	-2.13411
ENSG00000168309	-1.27379	ENSG00000105509	-0.157093	ENSG00000112701	0.421066	ENSG00000161996	-0.47317
ENSG00000141738	-1.27275	ENSG00000224712	-0.147429	ENSG00000236104	0.419718	ENSG00000162004	-0.58555
ENSG00000114270	-1.27185	ENSG00000205456	-0.147043	ENSG00000205763	0.419159	ENSG00000162078	0.672494
ENSG00000171729	1.27111	ENSG00000113494	-0.145956	ENSG00000133069	-0.418828	ENSG00000162104	-0.651205
ENSG00000166278	-1.2709	ENSG00000198535	-0.142035	ENSG00000198625	0.418306	ENSG00000162144	-0.447713
ENSG00000106078	-1.27062	ENSG00000278974	-0.135825	ENSG00000224051	-0.417834	ENSG00000162267	-1.71026
ENSG00000262061	-1.27057	ENSG00000185988	0.133195	ENSG00000144810	0.417072	ENSG00000162373	-1.42688
ENSG00000184451	-1.2705	ENSG00000229376	0.13136	ENSG00000152520	0.416853	ENSG00000162383	2.61146
ENSG00000168874	1.27009	ENSG00000207561	-0.123232	ENSG00000170275	0.4164	ENSG00000162391	-3.03189
ENSG00000186715	-1.26997	ENSG00000279296	0.121799	ENSG00000126391	0.41612	ENSG00000162413	0.437746
ENSG00000061337	-1.26966	ENSG00000258636	-0.117027	ENSG00000151092	-0.415983	ENSG00000162415	-0.984056
ENSG00000000003	-1.26718	ENSG00000115648	-0.108576	ENSG00000114383	-0.415301	ENSG00000162426	-0.610327
ENSG00000244161	1.26713	ENSG00000172572	-0.0968986	ENSG00000173473	0.414709	ENSG00000162433	-0.717189
ENSG00000184292	1.26674	ENSG00000260537	-0.089776	ENSG00000005483	0.414119	ENSG00000162437	-0.524833
ENSG00000145016	1.2661	ENSG00000162949	0.0842263	ENSG00000257103	0.414049	ENSG00000162512	0.742114
ENSG00000238266	1.26606	ENSG00000125285	-0.0834244	ENSG00000182534	-0.412953	ENSG00000162522	-0.997021
ENSG00000253973	-1.26502	ENSG00000262902	-0.0822911	ENSG00000215712	-0.412253	ENSG00000162542	-1.16637
ENSG00000187185	-1.26496	ENSG00000160683	0.0693337	ENSG00000140740	-0.411949	ENSG00000162545	-1.30516
ENSG00000128591	1.26392	ENSG00000216490	0.0666462	ENSG00000185475	0.411922	ENSG00000162551	-2.7901
ENSG00000198753	1.26372	ENSG00000272933	-0.06401	ENSG00000181061	-0.409869	ENSG00000162585	-0.290224
ENSG00000119147	-1.2622	ENSG00000169877	0.0557772	ENSG00000116815	-0.409045	ENSG00000162595	2.31665
ENSG00000101384	1.2615	ENSG00000267459	-0.0477518	ENSG00000107816	0.407923	ENSG00000162599	0.542548
ENSG00000102755	1.26139	ENSG00000285505	0.0416041	ENSG00000088247	0.407564	ENSG00000162618	1.48979
ENSG00000013297	-1.25917	ENSG00000270757	-0.0358236	ENSG00000112130	-0.407003	ENSG00000162636	1.9576
ENSG00000079337	-1.25885	ENSG00000240342	-0.0338812	ENSG00000170653	0.406591	ENSG00000162642	0.542381
ENSG00000215217	-1.25762	ENSG00000235884	-0.0328748	ENSG00000102471	-0.406286	ENSG00000162664	0.534512
ENSG00000177156	1.25716	ENSG00000273025	0.0326952	ENSG00000183255	-0.405579	ENSG00000162722	1.54957
ENSG00000166823	-1.25707	ENSG00000207524	-0.0299766	ENSG00000188677	-0.404614	ENSG00000162755	-1.60126
ENSG00000160321	-1.25671	ENSG00000277067	-0.029081	ENSG00000163812	0.404503	ENSG00000162757	0.714767
ENSG00000105427	-1.25626	ENSG00000267335	0.0208272	ENSG00000010295	0.403785	ENSG00000162825	0.731464
ENSG00000154310	1.25611	ENSG00000278299	0.0147814	ENSG00000104866	0.402603	ENSG00000162836	-0.632053
ENSG00000272168	1.25537	ENSG00000238072	0.0145373	ENSG00000102226	0.402419	ENSG00000162849	-1.89552
ENSG00000187013	-1.25462	ENSG00000254835	0.0141761	ENSG00000067225	-0.402225	ENSG00000162873	-2.37225
ENSG00000106868	1.25444	ENSG00000259040	0.013726	ENSG00000213780	0.401738	ENSG00000162878	1.14544
ENSG00000170891	1.25444	ENSG00000287796	-0.0134948	ENSG00000136153	0.399839	ENSG00000162881	-3.07478
ENSG00000137831	-1.25368	ENSG00000196266	-0.0134751	ENSG00000188157	0.399414	ENSG00000162882	-2.55538
ENSG00000150722	-1.25349	ENSG00000203618	0.0132709	ENSG00000151093	-0.39911	ENSG00000162929	0.682207
ENSG00000222047	1.25341	ENSG00000227278	0.0130864	ENSG00000132323	0.399074	ENSG00000162949	-5.38862
ENSG00000155158	-1.25182	ENSG00000272114	0.0127829	ENSG00000113384	0.398047	ENSG00000162980	-1.21315
ENSG00000135063	-1.25162	ENSG00000171509	-0.0125879	ENSG00000172663	0.397368	ENSG00000163040	-0.736649
ENSG00000181649	1.25128	ENSG00000272727	0.0122703	ENSG00000111266	-0.397308	ENSG00000163069	0.675112
ENSG00000227039	-1.25118	ENSG00000196361	0.0120734	ENSG00000103264	0.396374	ENSG00000163075	-1.13255
ENSG00000120594	-1.25097	ENSG00000283706	0.0119662	ENSG00000136868	-0.395736	ENSG00000163131	-0.929989
ENSG00000257489	-1.25027	ENSG00000095932	-0.0116291	ENSG00000119899	-0.39268	ENSG00000163171	1.07273
ENSG00000136068	1.24762	ENSG00000202198	0.0113088	ENSG00000126804	0.39183	ENSG00000163191	0.651311
ENSG00000078725	1.24625	ENSG00000269466	0.0112915	ENSG00000110711	0.390212	ENSG00000163207	1.06639
ENSG00000204934	-1.24613	ENSG00000223142	-0.011028	ENSG00000083123	0.389404	ENSG00000163249	0.351811
ENSG00000242498	-1.24578	ENSG00000242634	-0.011002	ENSG00000133112	0.38871	ENSG00000163331	-1.34993
ENSG00000184454	-1.24553	ENSG00000268889	-0.0107849	ENSG00000188846	0.388	ENSG00000163346	-1.14841
ENSG00000165029	1.24504	ENSG00000231422	0.0107268	ENSG00000140612	0.386127	ENSG00000163349	-0.66771
ENSG00000278385	-1.24471	ENSG00000224451	-0.0107257	ENSG00000118181	0.385846	ENSG00000163378	-0.435227
ENSG00000125864	1.24407	ENSG00000287588	-0.0102863	ENSG00000117523	0.385441	ENSG00000163393	-0.828743
ENSG00000279673	1.24357	ENSG00000226278	-0.0101842	ENSG00000137494	-0.384078	ENSG00000163428	0.462681
ENSG00000204967	-1.24196	ENSG00000253737	-0.0101379	ENSG00000131368	-0.381787	ENSG00000163430	0.628051
ENSG00000134901	1.24154	ENSG00000239257	0.0101134	ENSG00000159346	-0.381559	ENSG00000163466	0.623767
ENSG00000165929	-1.24119	ENSG00000236132	-0.0100809	ENSG00000124151	0.380825	ENSG00000163468	0.370567
ENSG00000145358	1.24055	ENSG00000262880	-0.0100108	ENSG00000083937	-0.379713	ENSG00000163479	0.720029
ENSG00000286904	-1.2405	ENSG00000280466	-0.00990132	ENSG00000110700	0.379446	ENSG00000163491	2.73606
ENSG00000101463	-1.2401	ENSG00000180116	-0.00967322	ENSG00000115825	0.378798	ENSG00000163513	1.40147
ENSG00000215246	-1.24005	ENSG00000179133	0.00825774	ENSG00000120727	-0.377689	ENSG00000163517	-0.602064
ENSG00000249867	1.23952	ENSG00000257139	0.00785799	ENSG00000112031	-0.377221	ENSG00000163521	-0.533002
ENSG00000177685	-1.23852	ENSG00000268083	-0.00769283	ENSG00000060237	0.376627	ENSG00000163528	-0.401703
ENSG00000237807	-1.23838	ENSG00000234964	-0.00726922	ENSG00000099797	0.37604	ENSG00000163590	-0.871529
ENSG00000064309	-1.23736	ENSG00000178084	0.0071984	ENSG00000115947	-0.374788	ENSG00000163624	-1.44653
ENSG00000101974	1.23701	ENSG00000282339	-0.00713261	ENSG00000178567	0.374698	ENSG00000163629	-0.56607
ENSG00000165474	-1.23619	ENSG00000274611	-0.00621892	ENSG00000072062	0.373364	ENSG00000163631	-2.43274
ENSG00000286593	1.23611	ENSG00000258610	0.00560448	ENSG00000140931	0.372471	ENSG00000163694	-0.972363
ENSG00000281852	-1.23599	ENSG00000231259	-0.00546891	ENSG00000160789	0.372095	ENSG00000163702	-0.452531
ENSG00000232973	1.23552	ENSG00000263873	-0.00495627	ENSG00000106992	-0.371428	ENSG00000163710	1.43507
ENSG00000064393	1.23522			ENSG00000137168	-0.36884	ENSG00000163734	0.740438
ENSG00000124097	-1.23479			ENSG00000182944	0.368694	ENSG00000163738	1.60594
ENSG00000171408	1.23364			ENSG00000007545	0.367504	ENSG00000163754	0.330298
ENSG00000166268	-1.23314			ENSG00000011451	0.366747	ENSG00000163817	-0.936649
ENSG00000124171	-1.23283			ENSG00000104960	0.366632	ENSG00000163818	-0.382361
ENSG00000168003	1.2321			ENSG00000001461	-0.366229	ENSG00000163879	-0.438907
ENSG00000165269	1.23165			ENSG00000164919	-0.364847	ENSG00000163902	0.410205
ENSG00000004660	1.23115			ENSG00000100418	-0.364781	ENSG00000163931	0.498488
ENSG00000125246	-1.23031			ENSG00000119421	-0.364224	ENSG00000163932	-1.38763
ENSG00000116962	1.22958			ENSG00000115649	-0.363438	ENSG00000163959	0.693177
ENSG00000136158	1.22945			ENSG00000197724	0.362677	ENSG00000163975	-0.74383
ENSG00000173535	-1.2269			ENSG00000189058	-0.362448	ENSG00000164010	-0.523957
ENSG00000117791	-1.22603			ENSG00000166579	0.362008	ENSG00000164024	0.690795
ENSG00000139329	-1.22566			ENSG00000196700	0.361078	ENSG00000164050	-0.569883
ENSG00000139289	1.22522			ENSG00000198373	0.360721	ENSG00000164056	0.781552
ENSG00000256751	-1.22397			ENSG00000119812	-0.36017	ENSG00000164061	-1.11815
ENSG00000070193	-1.22329			ENSG00000188153	0.359421	ENSG00000164089	-0.480368
ENSG00000174808	-1.22198			ENSG00000220842	0.357937	ENSG00000164142	-1.82895
ENSG00000285000	-1.22137			ENSG00000164466	-0.356878	ENSG00000164188	-1.84513
ENSG00000288066	-1.22122			ENSG00000174564	-0.356802	ENSG00000164211	0.655062
ENSG00000059377	1.22057			ENSG00000168710	-0.356132	ENSG00000164220	0.907224
ENSG00000152078	-1.21914			ENSG00000196810	0.35459	ENSG00000164221	0.611981
ENSG00000155093	-1.21869			ENSG00000116478	0.35437	ENSG00000164244	0.425609
ENSG00000233008	-1.21684			ENSG00000011304	0.353073	ENSG00000164251	1.90909
ENSG00000132849	-1.21666			ENSG00000133243	0.352699	ENSG00000164284	-0.778405
ENSG00000285799	-1.21632			ENSG00000048405	0.350395	ENSG00000164303	-1.97077
ENSG00000137101	-1.21621			ENSG00000108298	0.350225	ENSG00000164402	-1.39594
ENSG00000172183	1.21592			ENSG00000122026	0.34719	ENSG00000164418	0.958874
ENSG00000167131	-1.21577			ENSG00000004866	0.343997	ENSG00000164465	0.977973
ENSG00000145908	1.21504			ENSG00000164713	0.341753	ENSG00000164483	2.69225
ENSG00000162980	-1.21315			ENSG00000100461	0.340099	ENSG00000164484	3.18726
ENSG00000136378	1.2117			ENSG00000125375	0.333799	ENSG00000164535	0.602727
ENSG00000101000	-1.21115			ENSG00000134318	0.330382	ENSG00000164604	-0.876749
ENSG00000102934	-1.21099			ENSG00000108100	0.326196	ENSG00000164619	1.35384
ENSG00000188001	-1.21027			ENSG00000169439	0.325813	ENSG00000164620	-0.465897
ENSG00000154556	-1.2102			ENSG00000167323	-0.324685	ENSG00000164626	-2.115
ENSG00000133597	-1.20913			ENSG00000164031	-0.323185	ENSG00000164674	-0.94212
ENSG00000204267	-1.20882			ENSG00000197077	0.320649	ENSG00000164675	-1.12375
ENSG00000258465	-1.20796			ENSG00000164556	-0.319353	ENSG00000164684	-0.967739
ENSG00000095203	1.20751			ENSG00000140395	-0.317865	ENSG00000164736	2.24428
ENSG00000196296	-1.20729			ENSG00000185043	-0.316652	ENSG00000164741	1.91407
ENSG00000284606	-1.20457			ENSG00000115216	0.305754	ENSG00000164746	0.96692
ENSG00000157388	-1.20449			ENSG00000086065	-0.303227	ENSG00000164761	1.40523
ENSG00000185100	-1.20307			ENSG00000115112	-0.303189	ENSG00000164764	0.971752
ENSG00000182870	-1.20179			ENSG00000169032	-0.28467	ENSG00000164778	-1.55512
ENSG00000161082	-1.20156			ENSG00000170074	-0.280547	ENSG00000164849	-1.47938
ENSG00000124479	1.20114			ENSG00000146250	0.268815	ENSG00000164855	-0.850076
ENSG00000183111	-1.20106			ENSG00000168542	0.268749	ENSG00000164904	-0.774044
ENSG00000171931	1.20082			ENSG00000203877	-0.268288	ENSG00000164924	0.615449
ENSG00000265254	-1.20029			ENSG00000140945	0.266946	ENSG00000164934	0.510825
ENSG00000188747	-1.19889			ENSG00000036448	-0.264734	ENSG00000164975	0.295353
ENSG00000142089	-1.19676			ENSG00000230133	-0.259999	ENSG00000164976	-0.819636
ENSG00000170909	-1.19649			ENSG00000058866	-0.256657	ENSG00000165028	-1.34404
ENSG00000280043	1.19593			ENSG00000148541	0.256552	ENSG00000165029	1.24504
ENSG00000272894	-1.1957			ENSG00000150636	0.254544	ENSG00000165061	1.55313
ENSG00000188338	-1.19359			ENSG00000135547	0.248257	ENSG00000165066	-6.8022
ENSG00000159214	-1.19319			ENSG00000151892	-0.245186	ENSG00000165097	0.472843
ENSG00000068831	-1.193			ENSG00000235280	-0.243642	ENSG00000165113	-0.962278
ENSG00000197584	-1.19289			ENSG00000255234	-0.240324	ENSG00000165171	-1.47333
ENSG00000285533	-1.19261			ENSG00000113396	-0.235811	ENSG00000165175	0.438128
ENSG00000180332	-1.19202			ENSG00000157927	-0.228321	ENSG00000165233	0.65841
ENSG00000022267	1.19056			ENSG00000279773	-0.224508	ENSG00000165246	-1.46535
ENSG00000255624	-1.19006			ENSG00000103241	0.219779	ENSG00000165269	1.23165
ENSG00000001617	1.1896			ENSG00000009694	-0.218794	ENSG00000165271	0.449326
ENSG00000285427	-1.18887			ENSG00000280330	0.212542	ENSG00000165280	0.464209
ENSG00000143816	-1.18786			ENSG00000253479	-0.209881	ENSG00000165309	-3.73377
ENSG00000260992	-1.18665			ENSG00000231389	0.207933	ENSG00000165323	3.6509
ENSG00000185745	-1.1866			ENSG00000186340	0.204405	ENSG00000165376	4.10275
ENSG00000123146	1.18615			ENSG00000141934	-0.203139	ENSG00000165392	0.554245
ENSG00000160460	-1.1847			ENSG00000171759	-0.202413	ENSG00000165410	0.319537
ENSG00000072952	-1.18468			ENSG00000162753	-0.200587	ENSG00000165416	0.708324
ENSG00000272904	1.18374			ENSG00000164308	-0.197991	ENSG00000165495	-0.626518
ENSG00000262691	-1.18367			ENSG00000058085	-0.197602	ENSG00000165644	-1.07219
ENSG00000283228	-1.18299			ENSG00000128917	-0.186765	ENSG00000165678	-0.447374
ENSG00000237187	1.18289			ENSG00000225932	-0.186674	ENSG00000165689	0.352769
ENSG00000165695	-1.1825			ENSG00000196549	0.185491	ENSG00000165695	-1.1825
ENSG00000183087	-1.18239			ENSG00000224831	-0.182666	ENSG00000165698	-0.555009
ENSG00000102890	-1.17875			ENSG00000041982	0.1805	ENSG00000165732	0.46411
ENSG00000172020	1.17824			ENSG00000235385	-0.180207	ENSG00000165804	-0.625948
ENSG00000248712	-1.17695			ENSG00000135905	0.180097	ENSG00000165816	-1.91563
ENSG00000067167	-1.17574			ENSG00000204969	-0.176807	ENSG00000165895	-0.891139
ENSG00000118257	1.17522			ENSG00000184254	0.176452	ENSG00000165912	-0.5893
ENSG00000166974	1.17386			ENSG00000112541	0.175134	ENSG00000165923	-0.787638
ENSG00000151623	-1.17327			ENSG00000115221	-0.174171	ENSG00000165929	-1.24119
ENSG00000250934	-1.17264			ENSG00000285476	-0.173125	ENSG00000165959	-1.82306
ENSG00000136732	1.17217			ENSG00000188937	0.172649	ENSG00000165966	-2.05131
ENSG00000104881	-1.17205			ENSG00000143333	-0.17254	ENSG00000166002	-0.64707
ENSG00000092871	1.17097			ENSG00000149970	-0.167547	ENSG00000166068	0.619397
ENSG00000272989	-1.1706			ENSG00000186479	-0.166588	ENSG00000166123	0.471171
ENSG00000145012	1.16762			ENSG00000196542	-0.164022	ENSG00000166140	-0.560583
ENSG00000162542	-1.16637			ENSG00000174792	-0.163503	ENSG00000166145	-2.13857
ENSG00000213139	1.16497			ENSG00000104371	-0.15922	ENSG00000166165	-0.969202
ENSG00000179598	-1.16309			ENSG00000235621	-0.158528	ENSG00000166166	0.439673
ENSG00000214688	-1.16284			ENSG00000197984	-0.156162	ENSG00000166226	0.51273
ENSG00000284237	-1.16113			ENSG00000134874	0.151808	ENSG00000166233	0.415058
ENSG00000125845	1.16036			ENSG00000184923	0.150913	ENSG00000166246	-0.783428
ENSG00000173442	1.15951			ENSG00000270872	-0.150212	ENSG00000166268	-1.23314
ENSG00000157873	-1.15875			ENSG00000246283	-0.148461	ENSG00000166275	-0.488311
ENSG00000141665	-1.1578			ENSG00000137474	-0.145106	ENSG00000166278	-1.2709
ENSG00000233483	-1.1571			ENSG00000177098	0.144286	ENSG00000166292	-0.947547
ENSG00000197555	1.15693			ENSG00000034971	-0.139064	ENSG00000166387	-1.38495
ENSG00000172164	-1.15614			ENSG00000143196	-0.138619	ENSG00000166428	-2.01758
ENSG00000160191	-1.15488			ENSG00000164879	-0.13812	ENSG00000166444	-0.510026
ENSG00000114786	-1.15481			ENSG00000167244	-0.137991	ENSG00000166448	-3.48988
ENSG00000156049	-1.15292			ENSG00000165238	-0.135834	ENSG00000166477	0.402047
ENSG00000182179	-1.15275			ENSG00000128918	-0.134692	ENSG00000166484	0.496554
ENSG00000240207	-1.15251			ENSG00000172554	-0.133646	ENSG00000166501	-2.67379
ENSG00000244586	1.15231			ENSG00000135472	0.133516	ENSG00000166557	0.539657
ENSG00000131634	-1.15173			ENSG00000262406	0.132783	ENSG00000166592	-1.40075
ENSG00000134291	-1.15139			ENSG00000136842	-0.128831	ENSG00000166596	-1.85185
ENSG00000196335	-1.15081			ENSG00000148204	-0.126333	ENSG00000166664	1.11931
ENSG00000171798	-1.15002			ENSG00000130600	-0.123079	ENSG00000166743	-0.0303791
ENSG00000267121	-1.14995			ENSG00000169474	-0.122514	ENSG00000166780	0.729735
ENSG00000102935	-1.14959			ENSG00000224712	-0.122177	ENSG00000166793	-1.04363
ENSG00000125740	-1.14935			ENSG00000196932	0.120182	ENSG00000166794	0.564504
ENSG00000231789	-1.14881			ENSG00000248469	-0.115582	ENSG00000166801	-0.532627
ENSG00000163346	-1.14841			ENSG00000156395	-0.114341	ENSG00000166816	-1.65811
ENSG00000114374	-1.1464			ENSG00000101825	0.1128	ENSG00000166822	0.643617
ENSG00000162878	1.14544			ENSG00000174348	0.109294	ENSG00000166828	-5.7887
ENSG00000148288	-1.14407			ENSG00000123838	0.0987093	ENSG00000166840	-1.43823
ENSG00000166920	1.14333			ENSG00000160683	0.0935934	ENSG00000166863	-4.98792
ENSG00000274718	1.14151			ENSG00000171951	0.0786454	ENSG00000166913	0.372513
ENSG00000145555	1.14005			ENSG00000078549	-0.0781687	ENSG00000166920	1.14333
ENSG00000184640	1.14001			ENSG00000262902	-0.077823	ENSG00000166923	5.22911
ENSG00000100156	-1.14001			ENSG00000182230	-0.0752114	ENSG00000166927	1.54873
ENSG00000255046	-1.13908			ENSG00000134873	-0.0714677	ENSG00000166938	-0.72465
ENSG00000288548	-1.13898			ENSG00000225972	-0.0668402	ENSG00000166974	1.17386
ENSG00000126603	-1.13863			ENSG00000280145	0.0663871	ENSG00000167074	-0.685835
ENSG00000235314	-1.13839			ENSG00000272933	-0.0648238	ENSG00000167103	-1.45356
ENSG00000203883	1.13731			ENSG00000260537	-0.0612696	ENSG00000167107	-0.572919
ENSG00000220785	-1.1369			ENSG00000134184	-0.0604964	ENSG00000167114	0.400652
ENSG00000117407	-1.13633			ENSG00000275496	0.0504385	ENSG00000167118	0.517637
ENSG00000148841	1.13595			ENSG00000267459	-0.0437602	ENSG00000167131	-1.21577
ENSG00000151491	1.13348			ENSG00000160284	0.0395346	ENSG00000167191	-1.39131
ENSG00000163075	-1.13255			ENSG00000216490	0.0394837	ENSG00000167194	-0.0288007
ENSG00000152229	-1.13134			ENSG00000270757	-0.0293646	ENSG00000167216	-1.71249
ENSG00000137868	1.12981			ENSG00000273025	0.0254929	ENSG00000167232	-0.459765
ENSG00000280623	-1.12917			ENSG00000184672	-0.0249497	ENSG00000167258	0.299682
ENSG00000158258	-1.12893			ENSG00000240342	-0.0239998	ENSG00000167280	-0.537925
ENSG00000144959	1.12844			ENSG00000235884	-0.0170065	ENSG00000167363	-0.705255
ENSG00000258256	-1.12712			ENSG00000207524	-0.0159132	ENSG00000167394	0.430939
ENSG00000204677	-1.12554			ENSG00000196266	-0.0143138	ENSG00000167460	0.712898
ENSG00000100167	-1.12437			ENSG00000229586	0.0133546	ENSG00000167487	-0.599558
ENSG00000263142	1.12392			ENSG00000287796	-0.0130492	ENSG00000167548	0.450359
ENSG00000164675	-1.12375			ENSG00000272763	0.0111324	ENSG00000167552	1.54788
ENSG00000188783	-1.12367			ENSG00000284762	0.010955	ENSG00000167553	0.699341
ENSG00000183150	-1.12365			ENSG00000206034	0.0108822	ENSG00000167566	0.393577
ENSG00000138162	1.12279			ENSG00000238084	0.0105546	ENSG00000167608	-2.96112
ENSG00000073417	1.12242			ENSG00000259444	0.0105373	ENSG00000167642	-1.99578
ENSG00000167646	-1.12162			ENSG00000267638	0.0104599	ENSG00000167646	-1.12162
ENSG00000181467	1.12035			ENSG00000279124	0.0100483	ENSG00000167664	-2.25823
ENSG00000112759	-1.12026			ENSG00000280466	-0.0100073	ENSG00000167705	-1.05527
ENSG00000133433	-1.12026			ENSG00000224451	-0.00984974	ENSG00000167711	-1.27465
ENSG00000166664	1.11931			ENSG00000235275	0.00981617	ENSG00000167772	1.5253
ENSG00000276045	1.11869			ENSG00000203908	-0.00974293	ENSG00000167797	0.510897
ENSG00000213047	-1.11829			ENSG00000287588	-0.0094086	ENSG00000167799	-0.725118
ENSG00000164061	-1.11815			ENSG00000236132	-0.00937215	ENSG00000167815	-0.426136
ENSG00000187800	1.11806			ENSG00000095932	-0.00915683	ENSG00000167861	-0.830402
ENSG00000132329	1.11769			ENSG00000273777	-0.008819	ENSG00000167912	3.89762
ENSG00000184515	-1.11751			ENSG00000171509	-0.00874892	ENSG00000167964	-1.4784
ENSG00000147027	1.11692			ENSG00000180116	-0.00868775	ENSG00000167969	-0.530371
ENSG00000161381	1.11639			ENSG00000203616	-0.00868107	ENSG00000167977	0.479595
ENSG00000184588	1.11539			ENSG00000262880	-0.00842877	ENSG00000167992	-0.693037
ENSG00000278997	-1.1151			ENSG00000253737	-0.00810644	ENSG00000167994	-0.861974
ENSG00000260077	-1.11454			ENSG00000268889	-0.00762167	ENSG00000167996	0.691698
ENSG00000183784	-1.11346			ENSG00000238072	0.00757451	ENSG00000168000	-0.646997
ENSG00000174939	1.11331			ENSG00000242634	-0.00750034	ENSG00000168003	1.2321
ENSG00000173950	1.11206			ENSG00000223142	-0.00748061	ENSG00000168056	-0.573512
ENSG00000119703	-1.11184			ENSG00000203618	0.00746991	ENSG00000168060	-0.385978
ENSG00000228109	-1.11182			ENSG00000253144	-0.00702269	ENSG00000168137	0.381838
ENSG00000130707	-1.11173			ENSG00000272114	0.00685002	ENSG00000168214	0.363553
ENSG00000103888	1.11109			ENSG00000272638	0.00673549	ENSG00000168216	-0.33558
ENSG00000084710	1.11099			ENSG00000279945	0.00673549	ENSG00000168297	1.091
ENSG00000162105	-1.10986			ENSG00000258967	0.00669037	ENSG00000168348	1.58465
ENSG00000156381	-1.10857			ENSG00000259439	0.0066169	ENSG00000168350	-1.33779
ENSG00000204262	1.10853			ENSG00000269900	0.00648076	ENSG00000168394	-0.951956
ENSG00000113448	1.10729			ENSG00000272661	0.00543228	ENSG00000168404	1.08249
ENSG00000155657	-1.10525			ENSG00000261771	-0.00519011	ENSG00000168447	-0.355763
ENSG00000128487	-1.10469			ENSG00000252660	-0.00477904	ENSG00000168487	0.879231
ENSG00000110876	1.10363			ENSG00000269547	-0.00463183	ENSG00000168495	0.691532
ENSG00000135541	1.10259			ENSG00000231259	-0.00459377	ENSG00000168502	1.32732
ENSG00000156675	-1.10169			ENSG00000274611	-0.00456399	ENSG00000168539	2.41227
ENSG00000183696	1.10074			ENSG00000236679	-0.00441318	ENSG00000168621	1.76222
ENSG00000140832	-1.09969			ENSG00000230395	-0.00439261	ENSG00000168671	-1.99078
ENSG00000105974	1.09944			ENSG00000241020	-0.00438186	ENSG00000168672	-0.730351
ENSG00000117016	-1.09894			ENSG00000274859	-0.00432252	ENSG00000168676	-1.08422
ENSG00000240541	-1.09848			ENSG00000274177	-0.00430854	ENSG00000168685	1.73442
ENSG00000170412	-1.0981			ENSG00000205097	-0.00427965	ENSG00000168743	-3.33973
ENSG00000147697	1.09785			ENSG00000230522	-0.00424509	ENSG00000168765	-0.957634
ENSG00000259969	1.09753			ENSG00000176868	-0.00423043	ENSG00000168792	-0.317914
ENSG00000246859	1.09748			ENSG00000265257	-0.00417178	ENSG00000168803	-0.64593
ENSG00000214530	-1.09713			ENSG00000283873	-0.00417178	ENSG00000168906	0.496071
ENSG00000232000	-1.09695			ENSG00000278936	-0.00417178	ENSG00000169016	0.489696
ENSG00000285777	-1.09694			ENSG00000240821	-0.00412369	ENSG00000169031	-0.527333
ENSG00000287064	-1.09665			ENSG00000232889	-0.00412369	ENSG00000169083	0.738297
ENSG00000112297	1.096			ENSG00000254959	-0.00412369	ENSG00000169100	-0.496026
ENSG00000156218	1.09584			ENSG00000242021	-0.00409328	ENSG00000169105	-0.618378
ENSG00000133315	-1.09488			ENSG00000284632	-0.00409328	ENSG00000169129	-1.6811
ENSG00000152953	1.09465			ENSG00000235482	-0.00409328	ENSG00000169180	0.450232
ENSG00000128849	-1.09423			ENSG00000189052	-0.00408835	ENSG00000169193	-0.772791
ENSG00000176124	1.0939			ENSG00000124233	-0.00404465	ENSG00000169213	1.59321
ENSG00000268894	-1.09338			ENSG00000214366	-0.00404465	ENSG00000169221	0.418903
ENSG00000076826	-1.09319			ENSG00000243920	-0.00404465	ENSG00000169242	-2.22079
ENSG00000175264	-1.09313			ENSG00000277087	-0.00404465	ENSG00000169252	-0.424323
ENSG00000144724	1.09291			ENSG00000220721	-0.00404465	ENSG00000169258	0.908935
ENSG00000177732	1.09206			ENSG00000228452	-0.00404465	ENSG00000169359	0.396846
ENSG00000149927	-1.09172			ENSG00000248716	-0.00404465	ENSG00000169410	0.409567
ENSG00000134574	-1.0917			ENSG00000283755	-0.00404465	ENSG00000169429	3.88024
ENSG00000141570	1.09143			ENSG00000286030	-0.00404465	ENSG00000169432	2.16814
ENSG00000168297	1.091			ENSG00000233919	-0.00404465	ENSG00000169435	-4.67447
ENSG00000159761	-1.09085			ENSG00000253550	-0.00404465	ENSG00000169446	0.386681
ENSG00000272732	-1.09058			ENSG00000262332	-0.00404465	ENSG00000169554	2.06886
ENSG00000132164	-1.09036			ENSG00000265073	-0.00404465	ENSG00000169744	1.52966
ENSG00000145362	-1.0903			ENSG00000271746	-0.00395722	ENSG00000169752	-2.08858
ENSG00000157890	-1.08981			ENSG00000263873	0.00391796	ENSG00000169851	-0.903929
ENSG00000177465	-1.08978			ENSG00000268465	-0.0035523	ENSG00000169877	-0.165647
ENSG00000261335	-1.08932					ENSG00000169891	-2.93764
ENSG00000105792	-1.0887					ENSG00000169895	0.416299
ENSG00000163661	1.08868					ENSG00000169918	-1.08071
ENSG00000204228	-1.08812					ENSG00000169925	0.537242
ENSG00000159216	1.08736					ENSG00000169933	2.12714
ENSG00000146250	1.08659					ENSG00000169964	-0.494523
ENSG00000197457	1.08605					ENSG00000170027	0.501992
ENSG00000146411	-1.08534					ENSG00000170049	-1.06004
ENSG00000076356	1.08502					ENSG00000170085	-0.316481
ENSG00000256340	-1.08483					ENSG00000170153	-1.07979
ENSG00000168676	-1.08422					ENSG00000170190	-0.611543
ENSG00000025039	-1.08338					ENSG00000170323	1.99381
ENSG00000158423	-1.08332					ENSG00000170324	2.98787
ENSG00000176049	-1.08275					ENSG00000170364	-0.862157
ENSG00000222014	-1.08251					ENSG00000170370	-0.46423
ENSG00000168404	1.08249					ENSG00000170379	-0.749355
ENSG00000099864	1.08146					ENSG00000170500	-0.866829
ENSG00000067798	1.08118					ENSG00000170522	0.793377
ENSG00000169918	-1.08071					ENSG00000170545	1.06199
ENSG00000184350	-1.08034					ENSG00000170571	0.821357
ENSG00000230928	-1.08032					ENSG00000170577	2.46679
ENSG00000134308	1.08012					ENSG00000170633	0.384684
ENSG00000170153	-1.07979					ENSG00000170634	-0.396557
ENSG00000231584	-1.07848					ENSG00000170677	0.950466
ENSG00000057294	1.07847					ENSG00000170703	-2.19823
ENSG00000198431	1.07839					ENSG00000170759	0.487232
ENSG00000011332	1.07837					ENSG00000170801	2.50356
ENSG00000185585	-1.07813					ENSG00000170827	-1.40725
ENSG00000168032	-1.0774					ENSG00000170835	-1.303
ENSG00000173320	-1.07714					ENSG00000170891	1.25444
ENSG00000215866	-1.07594					ENSG00000170899	0.61996
ENSG00000099194	-1.07483					ENSG00000170906	-0.512136
ENSG00000145911	-1.07446					ENSG00000170909	-1.19649
ENSG00000181754	-1.07377					ENSG00000170921	1.06826
ENSG00000108840	-1.0734					ENSG00000170927	-2.85332
ENSG00000163171	1.07273					ENSG00000171033	1.75572
ENSG00000104903	-1.07249					ENSG00000171109	0.505543
ENSG00000165644	-1.07219					ENSG00000171150	0.727987
ENSG00000146281	-1.07187					ENSG00000171208	1.54805
ENSG00000090554	-1.07164					ENSG00000171219	-2.27284
ENSG00000018408	1.07121					ENSG00000171310	0.70372
ENSG00000152467	-1.0712					ENSG00000171385	-2.84319
ENSG00000101213	-1.0699					ENSG00000171408	1.23364
ENSG00000187796	-1.06948					ENSG00000171451	0.979504
ENSG00000137462	-1.069					ENSG00000171489	-0.0343886
ENSG00000146242	1.06857					ENSG00000171522	3.67314
ENSG00000152127	1.06836					ENSG00000171533	-1.29776
ENSG00000239887	-1.06829					ENSG00000171552	0.381677
ENSG00000170921	1.06826					ENSG00000171617	1.6626
ENSG00000003400	-1.06794					ENSG00000171658	3.29887
ENSG00000153179	-1.06772					ENSG00000171729	1.27111
ENSG00000182985	-1.06771					ENSG00000171757	-0.58515
ENSG00000240875	-1.06744					ENSG00000171812	-2.04678
ENSG00000131711	1.06722					ENSG00000171819	-3.86799
ENSG00000163207	1.06639					ENSG00000171840	-0.788571
ENSG00000181513	-1.06598					ENSG00000171843	-0.882177
ENSG00000247416	-1.06538					ENSG00000171847	-0.785211
ENSG00000132386	-1.06519					ENSG00000171853	0.394331
ENSG00000182472	-1.0649					ENSG00000171860	1.54923
ENSG00000226091	-1.06406					ENSG00000171864	2.25867
ENSG00000011201	1.06401					ENSG00000171865	0.567184
ENSG00000103723	-1.0627					ENSG00000171867	1.52022
ENSG00000170545	1.06199					ENSG00000171873	1.86799
ENSG00000152056	1.06162					ENSG00000171889	3.21489
ENSG00000178776	-1.061					ENSG00000171903	2.09598
ENSG00000184792	-1.0609					ENSG00000171931	1.20082
ENSG00000145604	-1.06084					ENSG00000171962	-0.768352
ENSG00000187942	-1.06074					ENSG00000171992	-0.943588
ENSG00000005249	1.06067					ENSG00000172005	-4.8975
ENSG00000170049	-1.06004					ENSG00000172007	-0.530484
ENSG00000239405	1.05946					ENSG00000172020	1.17824
ENSG00000181381	-1.0585					ENSG00000172057	-0.433141
ENSG00000130635	1.05841					ENSG00000172081	0.549351
ENSG00000198576	-1.05835					ENSG00000172159	-2.76549
ENSG00000111424	-1.05768					ENSG00000172183	1.21592
ENSG00000067082	1.05722					ENSG00000172270	0.497057
ENSG00000075651	-1.05701					ENSG00000172331	0.619772
ENSG00000124615	-1.05591					ENSG00000172346	-1.0545
ENSG00000167705	-1.05527					ENSG00000172350	-0.790796
ENSG00000214708	-1.05483					ENSG00000172361	-0.712813
ENSG00000151575	-1.05453					ENSG00000172366	-0.663302
ENSG00000172346	-1.0545					ENSG00000172380	1.65597
ENSG00000203780	-1.05269					ENSG00000172382	-0.964295
ENSG00000248323	1.05245					ENSG00000172426	-0.690789
ENSG00000122035	-1.05198					ENSG00000172469	0.612729
ENSG00000267640	-1.05184					ENSG00000172572	4.16278
ENSG00000095951	1.05144					ENSG00000172590	0.339467
ENSG00000101224	1.05071					ENSG00000172765	-0.434849
[truncated: 2,288 more rows]
